# Supplementary material for: 3α-Hydr­oxy-ent-atis-16-en-14-one
Source: Acta Crystallogr Sect E Struct Rep Online. 2009 Jul 11;65(Pt 8):o1832. doi: 10.1107/S1600536809026002 (PMC2977182; doi:10.1107/S1600536809026002)
Supplement: Supplementary file 1 [file e-65-o1832-sup1.cif]

##############################################################################
###                                                                        ###
###        Electronic paper (Acta Crystallographica Section E)             ###
###                                                                        ###
##############################################################################
#                                                                            #
# This CIF contains the data in a paper accepted for publication in Acta     #
# Crystallographica Section E. It conforms to the requirements of Notes      #
# for Authors for Section E, and has been peer reviewed under the auspices   #
# of the IUCr Commission on Journals.                                        #
#                                                                            #
# Full details of the Crystallographic Information File format               #
# are given in the paper "The Crystallographic Information File (CIF):       #
# a New Standard Archive File for Crystallography" by S. R. Hall, F. H.      #
# Allen and I. D. Brown [Acta Cryst. (1991), A47, 655-685].                  #
#                                                                            #
# The current version of the core CIF dictionary is obtainable from          #
# ftp://ftp.iucr.org/pub/cif_core.dic. The current version number is 2.4.    #
#                                                                            #
# Software is freely available for graphical display of the structure(s) in  #
# this CIF.  For information consult the CIF home page http://www.iucr.org/  #
# cif/home.html                                                              #
#                                                                            #
# This file may be used for bona fide research purposes within the           #
# scientific community so long as proper attribution is given to the journal # 
# article from which it was obtained.                                        #
#                                                                            #
##############################################################################
                                             
data_I
_audit_creation_method     SHELXL97
_chemical_name_systematic
;
3\a-Hydroxy-<i>ent</i>-atis-16-en-14-one
;
_chemical_name_common     ?
_chemical_formula_moiety     'C20 H30 O2'
_chemical_formula_sum     'C20 H30 O2'
_chemical_formula_iupac     'C20 H30 O2'
_chemical_formula_weight     302.44
_chemical_melting_point     ?
_symmetry_cell_setting     Orthorhombic
_symmetry_space_group_name_H-M     'P 21 21 21'
_symmetry_space_group_name_Hall     'P 2ac 2ab'
loop_
    _symmetry_equiv_pos_as_xyz
    'x, y, z'
    '-x+1/2, -y, z+1/2'
    '-x, y+1/2, -z+1/2'
    'x+1/2, -y+1/2, -z'
_cell_length_a     7.3100(10)
_cell_length_b     12.346(2)
_cell_length_c     18.431(3)
_cell_angle_alpha     90.00
_cell_angle_beta     90.00
_cell_angle_gamma     90.00
_cell_volume     1663.4(4)
_cell_formula_units_Z     4
_cell_measurement_reflns_used     28
_cell_measurement_theta_min     2.75
_cell_measurement_theta_max     13.32
_cell_measurement_temperature     285(2)
_exptl_crystal_description     prism
_exptl_crystal_colour     colourless
_exptl_crystal_size_max     0.54
_exptl_crystal_size_mid     0.38
_exptl_crystal_size_min     0.30
_exptl_crystal_density_diffrn     1.208
_exptl_crystal_density_meas     ?
_exptl_crystal_density_method     'not measured'
_exptl_crystal_F_000     664
_exptl_absorpt_coefficient_mu     0.075
_exptl_absorpt_correction_type     none
_exptl_absorpt_process_details     ?
_exptl_absorpt_correction_T_min     ?
_exptl_absorpt_correction_T_max     ?
_exptl_special_details
;
;
_diffrn_ambient_temperature     285(2)
_diffrn_radiation_type     MoK\a
_diffrn_radiation_wavelength     0.71073
_diffrn_radiation_source     'normal-focus sealed tube'
_diffrn_radiation_monochromator     graphite
_diffrn_measurement_device_type     'Siemens P4'
_diffrn_measurement_method     \w
_diffrn_detector_area_resol_mean     ?
_diffrn_reflns_number     2435
_diffrn_reflns_av_R_equivalents     0.0197
_diffrn_reflns_av_sigmaI/netI     0.0515
_diffrn_reflns_theta_min     1.99
_diffrn_reflns_theta_max     25.25
_diffrn_reflns_theta_full     25.25
_diffrn_measured_fraction_theta_max     1.000
_diffrn_measured_fraction_theta_full     1.000
_diffrn_reflns_limit_h_min     0
_diffrn_reflns_limit_h_max     8
_diffrn_reflns_limit_k_min     0
_diffrn_reflns_limit_k_max     14
_diffrn_reflns_limit_l_min     -1
_diffrn_reflns_limit_l_max     22
_diffrn_standards_number     3
_diffrn_standards_interval_count     97
_diffrn_standards_interval_time     ?
_diffrn_standards_decay_%     2.82
_refine_special_details
;
Refinement of <i>F</i>^2^ against ALL reflections. The weighted <i>R</i>-factor
<i>wR</i> and goodness of fit <i>S</i> are based on <i>F</i>^2^, conventional
<i>R</i>-factors <i>R</i> are based on <i>F</i>, with <i>F</i> set to zero for
negative <i>F</i>^2^. The threshold expression of <i>F</i>^2^ >
\s(<i>F</i>^2^) is used only for calculating <i>R</i>-factors(gt) <i>etc</i>.
and is not relevant to the choice of reflections for refinement.
<i>R</i>-factors based on <i>F</i>^2^ are statistically about twice as large
as those based on <i>F</i>, and <i>R</i>- factors based on ALL data will be
even larger.
;
_reflns_number_total     1744
_reflns_number_gt     1240
_reflns_threshold_expression     I>2\s(I)
_refine_ls_structure_factor_coef     Fsqd
_refine_ls_matrix_type     full
_refine_ls_R_factor_all     0.0614
_refine_ls_R_factor_gt     0.0399
_refine_ls_wR_factor_gt     0.0718
_refine_ls_wR_factor_ref     0.0756
_refine_ls_goodness_of_fit_ref     0.963
_refine_ls_restrained_S_all     0.963
_refine_ls_number_reflns     1744
_refine_ls_number_parameters     207
_refine_ls_number_restraints     1
_refine_ls_hydrogen_treatment     mixed
_refine_ls_weighting_scheme     calc
_refine_ls_weighting_details
                  'calc w=1/[\s^2^(Fo^2^)+(0.031P)^2^] where P=(Fo^2^+2Fc^2^)/3'
_atom_sites_solution_hydrogens     geom
_atom_sites_solution_primary     direct
_atom_sites_solution_secondary     difmap
_refine_ls_shift/su_max     0.000
_refine_ls_shift/su_mean     0.000
_refine_diff_density_max     0.124
_refine_diff_density_min     -0.131
_refine_ls_extinction_method     'SHELXL97 (Sheldrick, 2008)'
_refine_ls_extinction_coef     0.0228(17)
_refine_ls_extinction_expression
                                  'Fc^*^=kFc[1+0.001xFc^2^\l^3^/sin(2\q)]^-1/4^'
loop_
    _atom_type_symbol
    _atom_type_description
    _atom_type_scat_dispersion_real
    _atom_type_scat_dispersion_imag
    _atom_type_scat_source
    'C' 'C' 0.0033 0.0000
                         'International Tables Vol C Tables 4.2.6.8 and 6.1.1.4'
    'H' 'H' 0.0000 0.0000
                         'International Tables Vol C Tables 4.2.6.8 and 6.1.1.4'
    'O' 'O' 0.0106 0.0000
                         'International Tables Vol C Tables 4.2.6.8 and 6.1.1.4'
_computing_data_collection     'XSCANS (Siemens, 1994)'
_computing_cell_refinement     'XSCANS (Siemens, 1994)'
_computing_data_reduction     'SHELXTL (Sheldrick, 2008)'
_computing_structure_solution     'SHELXS97 (Sheldrick, 2008)'
_computing_structure_refinement     'SHELXL97 (Sheldrick, 2008)'
_computing_molecular_graphics     'SHELXTL (Sheldrick, 2008)'
_computing_publication_material     'SHELXTL (Sheldrick, 2008)'
loop_
    _atom_site_type_symbol
    _atom_site_label
    _atom_site_fract_x
    _atom_site_fract_y
    _atom_site_fract_z
    _atom_site_U_iso_or_equiv
    _atom_site_adp_type
    _atom_site_calc_flag
    _atom_site_refinement_flags
    _atom_site_occupancy
    _atom_site_disorder_assembly
    _atom_site_disorder_group
    O O1 0.6384(3) 0.66962(17) 0.56057(11) 0.0535(6) Uani d D 1 . .
    O O2 0.6926(3) 0.34246(17) 0.20401(9) 0.0586(7) Uani d . 1 . .
    C C1 0.8688(4) 0.4212(2) 0.48422(14) 0.0411(7) Uani d . 1 . .
    H H1A 0.8136 0.3692 0.5170 0.049 Uiso calc R 1 . .
    H H1B 0.9969 0.4023 0.4789 0.049 Uiso calc R 1 . .
    C C2 0.8547(4) 0.5341(2) 0.51763(16) 0.0448(8) Uani d . 1 . .
    H H2A 0.9139 0.5344 0.5648 0.054 Uiso calc R 1 . .
    H H2B 0.9173 0.5859 0.4869 0.054 Uiso calc R 1 . .
    C C3 0.6573(4) 0.5667(2) 0.52594(14) 0.0378(7) Uani d . 1 . .
    H H3 0.5982 0.5127 0.5571 0.045 Uiso calc R 1 . .
    C C4 0.5518(4) 0.5697(2) 0.45424(14) 0.0356(7) Uani d . 1 . .
    C C5 0.5770(4) 0.45689(19) 0.41716(13) 0.0303(6) Uani d . 1 . .
    H H5 0.5164 0.4058 0.4500 0.036 Uiso calc R 1 . .
    C C6 0.4748(4) 0.4443(2) 0.34489(14) 0.0382(7) Uani d . 1 . .
    H H6A 0.3540 0.4762 0.3490 0.046 Uiso calc R 1 . .
    H H6B 0.5406 0.4823 0.3070 0.046 Uiso calc R 1 . .
    C C7 0.4570(4) 0.3248(2) 0.32477(15) 0.0393(7) Uani d . 1 . .
    H H7A 0.3784 0.2894 0.3599 0.047 Uiso calc R 1 . .
    H H7B 0.3987 0.3192 0.2777 0.047 Uiso calc R 1 . .
    C C8 0.6396(4) 0.26588(19) 0.32227(13) 0.0319(7) Uani d . 1 . .
    C C9 0.7584(4) 0.29023(19) 0.38987(14) 0.0319(7) Uani d . 1 . .
    H H9 0.6941 0.2567 0.4308 0.038 Uiso calc R 1 . .
    C C10 0.7746(3) 0.4128(2) 0.40951(13) 0.0304(7) Uani d . 1 . .
    C C11 0.9430(4) 0.2297(2) 0.38417(15) 0.0471(8) Uani d . 1 . .
    H H11A 1.0415 0.2820 0.3799 0.057 Uiso calc R 1 . .
    H H11B 0.9630 0.1879 0.4280 0.057 Uiso calc R 1 . .
    C C12 0.9455(4) 0.1535(2) 0.31781(15) 0.0490(8) Uani d . 1 . .
    H H12 1.0595 0.1119 0.3158 0.059 Uiso calc R 1 . .
    C C13 0.9223(5) 0.2234(2) 0.24987(17) 0.0558(9) Uani d . 1 . .
    H H13A 1.0244 0.2733 0.2459 0.067 Uiso calc R 1 . .
    H H13B 0.9220 0.1776 0.2071 0.067 Uiso calc R 1 . .
    C C14 0.7470(5) 0.2859(2) 0.25353(15) 0.0409(7) Uani d . 1 . .
    C C15 0.6065(4) 0.1418(2) 0.32132(16) 0.0448(8) Uani d . 1 . .
    H H15A 0.5334 0.1217 0.3631 0.054 Uiso calc R 1 . .
    H H15B 0.5382 0.1227 0.2780 0.054 Uiso calc R 1 . .
    C C16 0.7825(4) 0.0797(2) 0.32255(15) 0.0444(8) Uani d . 1 . .
    C C17 0.7944(5) -0.0274(2) 0.32922(14) 0.0656(10) Uani d . 1 . .
    H H17A 0.6887 -0.0688 0.3335 0.079 Uiso calc R 1 . .
    H H17B 0.9084 -0.0608 0.3296 0.079 Uiso calc R 1 . .
    C C18 0.6115(5) 0.6678(2) 0.40765(14) 0.0515(9) Uani d . 1 . .
    H H18A 0.5673 0.7334 0.4294 0.062 Uiso calc R 1 . .
    H H18B 0.5617 0.6608 0.3597 0.062 Uiso calc R 1 . .
    H H18C 0.7426 0.6701 0.4049 0.062 Uiso calc R 1 . .
    C C19 0.3481(4) 0.5846(2) 0.47237(17) 0.0556(9) Uani d . 1 . .
    H H19A 0.3332 0.6468 0.5030 0.067 Uiso calc R 1 . .
    H H19B 0.3037 0.5214 0.4971 0.067 Uiso calc R 1 . .
    H H19C 0.2801 0.5948 0.4283 0.067 Uiso calc R 1 . .
    C C20 0.8897(4) 0.4746(2) 0.35366(15) 0.0452(8) Uani d . 1 . .
    H H20A 1.0031 0.4371 0.3460 0.054 Uiso calc R 1 . .
    H H20B 0.9141 0.5463 0.3713 0.054 Uiso calc R 1 . .
    H H20C 0.8239 0.4790 0.3087 0.054 Uiso calc R 1 . .
    H H1O 0.683(4) 0.667(3) 0.6009(9) 0.083(13) Uiso d D 1 . .
loop_
    _atom_site_aniso_label
    _atom_site_aniso_U_11
    _atom_site_aniso_U_22
    _atom_site_aniso_U_33
    _atom_site_aniso_U_12
    _atom_site_aniso_U_13
    _atom_site_aniso_U_23
    O1 0.0756(17) 0.0435(13) 0.0414(12) 0.0026(13) -0.0094(14) -0.0140(11)
    O2 0.0858(18) 0.0589(13) 0.0310(10) 0.0106(14) 0.0045(12) 0.0076(10)
    C1 0.0394(17) 0.0402(15) 0.0437(16) 0.0031(15) -0.0115(16) 0.0003(14)
    C2 0.054(2) 0.0401(16) 0.0406(17) -0.0047(17) -0.0182(17) -0.0040(15)
    C3 0.0534(18) 0.0316(15) 0.0284(14) -0.0059(15) 0.0001(15) -0.0041(13)
    C4 0.0402(17) 0.0325(15) 0.0341(15) 0.0031(14) -0.0042(14) -0.0044(13)
    C5 0.0330(16) 0.0308(14) 0.0271(14) 0.0007(13) -0.0034(13) 0.0004(12)
    C6 0.0349(17) 0.0426(17) 0.0371(16) 0.0054(14) -0.0103(14) -0.0042(13)
    C7 0.0388(17) 0.0425(16) 0.0365(15) -0.0001(15) -0.0076(16) -0.0063(14)
    C8 0.0358(17) 0.0312(14) 0.0288(14) -0.0008(14) 0.0002(15) -0.0014(13)
    C9 0.0344(16) 0.0317(14) 0.0296(13) 0.0009(14) 0.0030(14) 0.0035(12)
    C10 0.0309(16) 0.0306(15) 0.0296(14) -0.0024(13) -0.0024(14) 0.0013(12)
    C11 0.048(2) 0.0395(16) 0.0537(19) 0.0073(16) -0.0091(18) -0.0038(15)
    C12 0.0517(19) 0.0470(18) 0.0482(18) 0.0178(17) 0.0026(18) -0.0026(17)
    C13 0.061(2) 0.0540(18) 0.0522(19) 0.0075(19) 0.018(2) 0.0013(17)
    C14 0.056(2) 0.0359(15) 0.0313(15) -0.0021(17) 0.0015(17) -0.0038(14)
    C15 0.059(2) 0.0381(17) 0.0373(16) -0.0056(16) -0.0015(18) -0.0065(15)
    C16 0.065(2) 0.0371(16) 0.0307(14) 0.0047(17) -0.0060(17) -0.0055(14)
    C17 0.097(3) 0.0467(19) 0.0533(19) 0.011(2) -0.014(2) -0.0070(17)
    C18 0.081(2) 0.0318(16) 0.0415(17) 0.0057(19) -0.0087(19) 0.0020(14)
    C19 0.050(2) 0.057(2) 0.060(2) 0.0091(18) -0.0085(19) -0.0210(18)
    C20 0.0452(19) 0.0425(16) 0.0479(18) -0.0069(17) 0.0072(16) -0.0002(14)
_geom_special_details
;
All e.s.d.'s (except the e.s.d. in the dihedral angle between two l.s. planes)
are estimated using the full covariance matrix. The cell e.s.d.'s are taken
into account individually in the estimation of e.s.d.'s in distances, angles
and torsion angles; correlations between e.s.d.'s in cell parameters are only
used when they are defined by crystal symmetry. An approximate (isotropic)
treatment of cell e.s.d.'s is used for estimating e.s.d.'s involving l.s.
planes.
;
loop_
    _geom_bond_atom_site_label_1
    _geom_bond_atom_site_label_2
    _geom_bond_site_symmetry_2
    _geom_bond_distance
    _geom_bond_publ_flag
    O1 C3 . 1.429(3) ?
    O1 H1O . 0.813(10) ?
    O2 C14 . 1.216(3) ?
    C1 C2 . 1.527(3) ?
    C1 C10 . 1.543(3) ?
    C1 H1A . 0.9700 ?
    C1 H1B . 0.9700 ?
    C2 C3 . 1.507(4) ?
    C2 H2A . 0.9700 ?
    C2 H2B . 0.9700 ?
    C3 C4 . 1.531(3) ?
    C3 H3 . 0.9800 ?
    C4 C19 . 1.537(4) ?
    C4 C18 . 1.548(3) ?
    C4 C5 . 1.562(3) ?
    C5 C6 . 1.535(3) ?
    C5 C10 . 1.550(3) ?
    C5 H5 . 0.9800 ?
    C6 C7 . 1.526(3) ?
    C6 H6A . 0.9700 ?
    C6 H6B . 0.9700 ?
    C7 C8 . 1.521(4) ?
    C7 H7A . 0.9700 ?
    C7 H7B . 0.9700 ?
    C8 C14 . 1.511(4) ?
    C8 C9 . 1.549(4) ?
    C8 C15 . 1.550(3) ?
    C9 C11 . 1.545(4) ?
    C9 C10 . 1.560(3) ?
    C9 H9 . 0.9800 ?
    C10 C20 . 1.533(3) ?
    C11 C12 . 1.544(4) ?
    C11 H11A . 0.9700 ?
    C11 H11B . 0.9700 ?
    C12 C16 . 1.502(4) ?
    C12 C13 . 1.531(4) ?
    C12 H12 . 0.9800 ?
    C13 C14 . 1.497(4) ?
    C13 H13A . 0.9700 ?
    C13 H13B . 0.9700 ?
    C15 C16 . 1.498(4) ?
    C15 H15A . 0.9700 ?
    C15 H15B . 0.9700 ?
    C16 C17 . 1.331(3) ?
    C17 H17A . 0.9300 ?
    C17 H17B . 0.9300 ?
    C18 H18A . 0.9600 ?
    C18 H18B . 0.9600 ?
    C18 H18C . 0.9600 ?
    C19 H19A . 0.9600 ?
    C19 H19B . 0.9600 ?
    C19 H19C . 0.9600 ?
    C20 H20A . 0.9600 ?
    C20 H20B . 0.9600 ?
    C20 H20C . 0.9600 ?
loop_
    _geom_angle_atom_site_label_1
    _geom_angle_atom_site_label_2
    _geom_angle_atom_site_label_3
    _geom_angle_site_symmetry_1
    _geom_angle_site_symmetry_3
    _geom_angle
    _geom_angle_publ_flag
    C3 O1 H1O . . 109(2) ?
    C2 C1 C10 . . 113.0(2) ?
    C2 C1 H1A . . 109.0 ?
    C10 C1 H1A . . 109.0 ?
    C2 C1 H1B . . 109.0 ?
    C10 C1 H1B . . 109.0 ?
    H1A C1 H1B . . 107.8 ?
    C3 C2 C1 . . 110.5(2) ?
    C3 C2 H2A . . 109.6 ?
    C1 C2 H2A . . 109.6 ?
    C3 C2 H2B . . 109.6 ?
    C1 C2 H2B . . 109.6 ?
    H2A C2 H2B . . 108.1 ?
    O1 C3 C2 . . 112.1(2) ?
    O1 C3 C4 . . 108.4(2) ?
    C2 C3 C4 . . 113.7(2) ?
    O1 C3 H3 . . 107.5 ?
    C2 C3 H3 . . 107.5 ?
    C4 C3 H3 . . 107.5 ?
    C3 C4 C19 . . 107.7(2) ?
    C3 C4 C18 . . 110.8(2) ?
    C19 C4 C18 . . 107.5(3) ?
    C3 C4 C5 . . 107.3(2) ?
    C19 C4 C5 . . 108.4(2) ?
    C18 C4 C5 . . 115.0(2) ?
    C6 C5 C10 . . 109.8(2) ?
    C6 C5 C4 . . 114.4(2) ?
    C10 C5 C4 . . 117.6(2) ?
    C6 C5 H5 . . 104.5 ?
    C10 C5 H5 . . 104.5 ?
    C4 C5 H5 . . 104.5 ?
    C7 C6 C5 . . 110.5(2) ?
    C7 C6 H6A . . 109.5 ?
    C5 C6 H6A . . 109.5 ?
    C7 C6 H6B . . 109.5 ?
    C5 C6 H6B . . 109.5 ?
    H6A C6 H6B . . 108.1 ?
    C8 C7 C6 . . 113.3(2) ?
    C8 C7 H7A . . 108.9 ?
    C6 C7 H7A . . 108.9 ?
    C8 C7 H7B . . 108.9 ?
    C6 C7 H7B . . 108.9 ?
    H7A C7 H7B . . 107.7 ?
    C14 C8 C7 . . 113.8(2) ?
    C14 C8 C9 . . 110.6(2) ?
    C7 C8 C9 . . 112.0(2) ?
    C14 C8 C15 . . 103.5(2) ?
    C7 C8 C15 . . 109.6(2) ?
    C9 C8 C15 . . 106.8(2) ?
    C11 C9 C8 . . 110.0(2) ?
    C11 C9 C10 . . 114.7(2) ?
    C8 C9 C10 . . 114.7(2) ?
    C11 C9 H9 . . 105.5 ?
    C8 C9 H9 . . 105.5 ?
    C10 C9 H9 . . 105.5 ?
    C20 C10 C1 . . 108.7(2) ?
    C20 C10 C5 . . 113.4(2) ?
    C1 C10 C5 . . 108.1(2) ?
    C20 C10 C9 . . 111.6(2) ?
    C1 C10 C9 . . 107.8(2) ?
    C5 C10 C9 . . 107.0(2) ?
    C12 C11 C9 . . 111.0(2) ?
    C12 C11 H11A . . 109.4 ?
    C9 C11 H11A . . 109.4 ?
    C12 C11 H11B . . 109.4 ?
    C9 C11 H11B . . 109.4 ?
    H11A C11 H11B . . 108.0 ?
    C16 C12 C13 . . 107.6(3) ?
    C16 C12 C11 . . 108.3(2) ?
    C13 C12 C11 . . 107.6(2) ?
    C16 C12 H12 . . 111.1 ?
    C13 C12 H12 . . 111.1 ?
    C11 C12 H12 . . 111.1 ?
    C14 C13 C12 . . 110.4(3) ?
    C14 C13 H13A . . 109.6 ?
    C12 C13 H13A . . 109.6 ?
    C14 C13 H13B . . 109.6 ?
    C12 C13 H13B . . 109.6 ?
    H13A C13 H13B . . 108.1 ?
    O2 C14 C13 . . 122.8(3) ?
    O2 C14 C8 . . 123.6(3) ?
    C13 C14 C8 . . 113.5(3) ?
    C16 C15 C8 . . 111.8(2) ?
    C16 C15 H15A . . 109.3 ?
    C8 C15 H15A . . 109.3 ?
    C16 C15 H15B . . 109.3 ?
    C8 C15 H15B . . 109.3 ?
    H15A C15 H15B . . 107.9 ?
    C17 C16 C15 . . 124.5(3) ?
    C17 C16 C12 . . 123.8(3) ?
    C15 C16 C12 . . 111.7(2) ?
    C16 C17 H17A . . 120.0 ?
    C16 C17 H17B . . 120.0 ?
    H17A C17 H17B . . 120.0 ?
    C4 C18 H18A . . 109.5 ?
    C4 C18 H18B . . 109.5 ?
    H18A C18 H18B . . 109.5 ?
    C4 C18 H18C . . 109.5 ?
    H18A C18 H18C . . 109.5 ?
    H18B C18 H18C . . 109.5 ?
    C4 C19 H19A . . 109.5 ?
    C4 C19 H19B . . 109.5 ?
    H19A C19 H19B . . 109.5 ?
    C4 C19 H19C . . 109.5 ?
    H19A C19 H19C . . 109.5 ?
    H19B C19 H19C . . 109.5 ?
    C10 C20 H20A . . 109.5 ?
    C10 C20 H20B . . 109.5 ?
    H20A C20 H20B . . 109.5 ?
    C10 C20 H20C . . 109.5 ?
    H20A C20 H20C . . 109.5 ?
    H20B C20 H20C . . 109.5 ?
loop_
    _geom_torsion_atom_site_label_1
    _geom_torsion_atom_site_label_2
    _geom_torsion_atom_site_label_3
    _geom_torsion_atom_site_label_4
    _geom_torsion_site_symmetry_1
    _geom_torsion_site_symmetry_2
    _geom_torsion_site_symmetry_3
    _geom_torsion_site_symmetry_4
    _geom_torsion
    _geom_torsion_publ_flag
    C10 C1 C2 C3 . . . . 58.1(3) ?
    C1 C2 C3 O1 . . . . 176.9(2) ?
    C1 C2 C3 C4 . . . . -59.7(3) ?
    O1 C3 C4 C19 . . . . -64.3(3) ?
    C2 C3 C4 C19 . . . . 170.4(2) ?
    O1 C3 C4 C18 . . . . 53.0(3) ?
    C2 C3 C4 C18 . . . . -72.3(3) ?
    O1 C3 C4 C5 . . . . 179.3(2) ?
    C2 C3 C4 C5 . . . . 53.9(3) ?
    C3 C4 C5 C6 . . . . 178.3(2) ?
    C19 C4 C5 C6 . . . . 62.3(3) ?
    C18 C4 C5 C6 . . . . -57.9(3) ?
    C3 C4 C5 C10 . . . . -50.6(3) ?
    C19 C4 C5 C10 . . . . -166.6(2) ?
    C18 C4 C5 C10 . . . . 73.1(3) ?
    C10 C5 C6 C7 . . . . 62.9(3) ?
    C4 C5 C6 C7 . . . . -162.4(2) ?
    C5 C6 C7 C8 . . . . -55.2(3) ?
    C6 C7 C8 C14 . . . . -79.2(3) ?
    C6 C7 C8 C9 . . . . 47.2(3) ?
    C6 C7 C8 C15 . . . . 165.5(2) ?
    C14 C8 C9 C11 . . . . -51.2(3) ?
    C7 C8 C9 C11 . . . . -179.3(2) ?
    C15 C8 C9 C11 . . . . 60.7(3) ?
    C14 C8 C9 C10 . . . . 79.9(3) ?
    C7 C8 C9 C10 . . . . -48.2(3) ?
    C15 C8 C9 C10 . . . . -168.2(2) ?
    C2 C1 C10 C20 . . . . 71.8(3) ?
    C2 C1 C10 C5 . . . . -51.7(3) ?
    C2 C1 C10 C9 . . . . -167.0(2) ?
    C6 C5 C10 C20 . . . . 62.4(3) ?
    C4 C5 C10 C20 . . . . -70.7(3) ?
    C6 C5 C10 C1 . . . . -177.0(2) ?
    C4 C5 C10 C1 . . . . 50.0(3) ?
    C6 C5 C10 C9 . . . . -61.1(3) ?
    C4 C5 C10 C9 . . . . 165.85(19) ?
    C11 C9 C10 C20 . . . . 58.7(3) ?
    C8 C9 C10 C20 . . . . -70.0(3) ?
    C11 C9 C10 C1 . . . . -60.6(3) ?
    C8 C9 C10 C1 . . . . 170.7(2) ?
    C11 C9 C10 C5 . . . . -176.7(2) ?
    C8 C9 C10 C5 . . . . 54.6(3) ?
    C8 C9 C11 C12 . . . . -6.4(3) ?
    C10 C9 C11 C12 . . . . -137.4(2) ?
    C9 C11 C12 C16 . . . . -54.4(3) ?
    C9 C11 C12 C13 . . . . 61.7(3) ?
    C16 C12 C13 C14 . . . . 57.9(3) ?
    C11 C12 C13 C14 . . . . -58.6(3) ?
    C12 C13 C14 O2 . . . . -175.6(3) ?
    C12 C13 C14 C8 . . . . 0.7(3) ?
    C7 C8 C14 O2 . . . . -1.0(4) ?
    C9 C8 C14 O2 . . . . -128.1(3) ?
    C15 C8 C14 O2 . . . . 117.9(3) ?
    C7 C8 C14 C13 . . . . -177.2(2) ?
    C9 C8 C14 C13 . . . . 55.7(3) ?
    C15 C8 C14 C13 . . . . -58.3(3) ?
    C14 C8 C15 C16 . . . . 61.1(3) ?
    C7 C8 C15 C16 . . . . -177.2(2) ?
    C9 C8 C15 C16 . . . . -55.6(3) ?
    C8 C15 C16 C17 . . . . 173.1(3) ?
    C8 C15 C16 C12 . . . . -5.0(3) ?
    C13 C12 C16 C17 . . . . 126.9(3) ?
    C11 C12 C16 C17 . . . . -117.1(3) ?
    C13 C12 C16 C15 . . . . -55.0(3) ?
    C11 C12 C16 C15 . . . . 61.1(3) ?
loop_
    _geom_hbond_atom_site_label_D
    _geom_hbond_atom_site_label_H
    _geom_hbond_atom_site_label_A
    _geom_hbond_site_symmetry_A
    _geom_hbond_distance_DH
    _geom_hbond_distance_HA
    _geom_hbond_distance_DA
    _geom_hbond_angle_DHA
    O1 H1O O2 2_665 0.813(10) 2.110(11) 2.922(3) 178(3)
data_global
_journal_date_recd_electronic     2009-06-12
_journal_date_accepted     2009-07-04
_journal_name_full     'Acta Crystallographica, Section E'
_journal_year     2009
_journal_volume     65
_journal_issue      8
_journal_page_first     o1832
_journal_page_last     o1832
_journal_paper_category     QO
_journal_coeditor_code     XU2540
_publ_contact_author_name     'Professor Xiaofeng Zhang'
_publ_contact_author_address
;
North-West Institute of Plateau Biology,
Chinese Academy of Sciences,Xining 810001,
People's Republic of China
;
_publ_contact_author_email     wanghuan@nwipb.ac.cn
_publ_contact_author_fax     '+86-971-6143282'
_publ_contact_author_phone     '+86-971-6143282'
_publ_section_title
;
3\a-Hydroxy-<i>ent</i>-atis-16-en-14-one
;
loop_
    _publ_author_name
    _publ_author_address
    'Huan Wang'
;
North-West Institute of Plateau Biology,
Chinese Academy of Sciences,
Xining 810001,
People's Republic of China
;
    'Kai-Bei Yu'
;
Chengdu Institute of Organic Chemistry,
Chinese Academy of Sciences,
Chengdu 610041,
People's Republic of China
;
    'Li-Sheng Ding'
;
Chengdu Institute of Biology,
Chinese Academy of Sciences,
Chengdu 610041,
People's Republic of China
;
    'Xiao-Duo Luo'
;
State Key Laboratory of Phytochemistry and Plant Resources in West China,
Kunming Institute of Botany,
Chinese Academy of Sciences,
Kuming 650204,
People's Republic of China
;
    'Xiao-Feng Zhang'
;
North-West Institute of Plateau Biology,
Chinese Academy of Sciences,
Xining 810001,
People's Republic of China
;
