# Supplementary material for: 3α-Hydr­oxy-ent-atis-16-en-14-one
Source: Acta Crystallogr Sect E Struct Rep Online. 2009 Jul 11;65(Pt 8):o1832. doi: 10.1107/S1600536809026002 (PMC2977182; doi:10.1107/S1600536809026002)
Supplement: Supplementary file 2 [file e-65-o1832-Isup2.hkl]

# 
# h,k,l, Fc-squared, Fo-squared, sigma(Fo-squared) and status flag 
# 
data_I
_shelx_title ' C:\XSCANS\Y2171 in     P2(1)2(1)2(1)' 
_shelx_refln_list_code          4 
_shelx_F_calc_maximum      119.29 
_exptl_crystal_F_000       664.00 
_reflns_d_resolution_high  0.8331 
 
loop_ 
 _symmetry_equiv_pos_as_xyz 
 'x, y, z' 
 '-x+1/2, -y, z+1/2' 
 '-x, y+1/2, -z+1/2' 
 'x+1/2, -y+1/2, -z' 
 
_cell_length_a     7.3100 
_cell_length_b    12.3460 
_cell_length_c    18.4310 
_cell_angle_alpha  90.000 
_cell_angle_beta   90.000 
_cell_angle_gamma  90.000 
 
_shelx_F_squared_multiplier     1.000 
 
loop_ 
 _refln_index_h 
 _refln_index_k 
 _refln_index_l 
 _refln_F_squared_calc 
 _refln_F_squared_meas 
 _refln_F_squared_sigma 
 _refln_observed_status 
   2   0   0       13.22        7.77      2.98 o 
   4   0   0      489.76      478.97     12.72 o 
   6   0   0      141.78      121.01     10.28 o 
   8   0   0       14.28        4.40      8.26 o 
   1   1   0     3985.37     3760.67     18.04 o 
   2   1   0     2418.26     2197.76     17.99 o 
   3   1   0      677.41      678.14     12.53 o 
   4   1   0     1109.84     1105.27     18.56 o 
   5   1   0      141.51      146.84      9.64 o 
   6   1   0      181.28      173.60     11.50 o 
   7   1   0       96.68      100.84     11.87 o 
   8   1   0        0.00        0.00      8.10 o 
   0   2   0       96.47       91.62      3.31 o 
   1   2   0      240.66      224.42      5.53 o 
   2   2   0        5.43        8.73      3.44 o 
   3   2   0     2070.57     2009.59     21.93 o 
   4   2   0      122.61      115.62      7.81 o 
   5   2   0      125.75      109.82      8.55 o 
   6   2   0       92.28       79.80      9.83 o 
   7   2   0       82.39       77.43     10.68 o 
   8   2   0        0.58        7.52      7.20 o 
   1   3   0     1370.69     1408.56     14.32 o 
   2   3   0        0.04        2.37      3.35 o 
   3   3   0     4846.24     5293.53     37.24 o 
   4   3   0      339.40      345.53     11.32 o 
   5   3   0      122.05       96.39      8.89 o 
   6   3   0        0.82        0.00      6.67 o 
   7   3   0       10.29       10.18      7.92 o 
   8   3   0        7.33        2.17      8.69 o 
   0   4   0       16.39       15.00      3.57 o 
   1   4   0      861.45      870.65     12.67 o 
   2   4   0        7.75        5.89      3.80 o 
   3   4   0       66.78       69.62      5.93 o 
   4   4   0        0.03        0.00      4.60 o 
   5   4   0       22.59       16.52      6.18 o 
   6   4   0       24.16       16.54      7.46 o 
   7   4   0        3.40        6.86      8.09 o 
   8   4   0        3.75        1.00      9.24 o 
   1   5   0     1087.86     1052.51     15.55 o 
   2   5   0       42.53       40.67      4.88 o 
   3   5   0      238.85      263.61      9.69 o 
   4   5   0        1.98        0.00      4.80 o 
   5   5   0      126.28      123.00     10.19 o 
   6   5   0       62.52       58.13      9.33 o 
   7   5   0       84.05       87.59     11.46 o 
   8   5   0        5.65        9.46      9.62 o 
   0   6   0       58.20       66.17      5.56 o 
   1   6   0      825.90      864.96     15.73 o 
   2   6   0       41.88       36.33      4.94 o 
   3   6   0       57.08       48.24      6.08 o 
   4   6   0      128.69      124.17      8.92 o 
   5   6   0       62.64       49.80      8.32 o 
   6   6   0        0.96        5.38      6.96 o 
   7   6   0        0.54        7.60      8.55 o 
   8   6   0        3.65        4.66      9.41 o 
   1   7   0      207.31      212.52      9.16 o 
   2   7   0      185.51      193.43      9.27 o 
   3   7   0       22.51       34.79      6.34 o 
   4   7   0       64.22       65.56      8.53 o 
   5   7   0       33.61       34.51      7.76 o 
   6   7   0       52.06       48.81      9.93 o 
   7   7   0       35.67       39.55     10.40 o 
   0   8   0     1653.67     1620.81     24.58 o 
   1   8   0        0.64        2.64      4.88 o 
   2   8   0        0.69        0.00      5.78 o 
   3   8   0       33.65       37.31      7.47 o 
   4   8   0       26.85       28.57      8.09 o 
   5   8   0      110.23      122.71     11.39 o 
   6   8   0        0.95        0.00      7.66 o 
   7   8   0        0.86        0.00      8.04 o 
   1   9   0       97.10      107.91      8.74 o 
   2   9   0      601.23      588.14     17.54 o 
   3   9   0      371.89      350.94     15.11 o 
   4   9   0       74.75       61.29      9.99 o 
   5   9   0      107.12      135.11     11.60 o 
   6   9   0        7.71        6.39      8.68 o 
   0  10   0      466.58      474.52     16.54 o 
   1  10   0      303.32      289.37     14.02 o 
   2  10   0      282.28      271.40     13.61 o 
   3  10   0      171.92      183.33     12.44 o 
   4  10   0      103.05       98.56     11.09 o 
   5  10   0       85.62       77.05     10.23 o 
   6  10   0        6.23        0.86      8.52 o 
   1  11   0        0.42        0.00      6.58 o 
   2  11   0      179.37      200.83     13.21 o 
   3  11   0       42.38       27.06      8.14 o 
   4  11   0       25.44       21.58      8.52 o 
   5  11   0        4.75        2.06      9.04 o 
   0  12   0      152.62      143.69     11.67 o 
   1  12   0       25.26       27.77      8.28 o 
   2  12   0        0.12        0.00      7.37 o 
   3  12   0        1.84        1.51      6.75 o 
   4  12   0       31.10       41.33      9.97 o 
   5  12   0        0.64        3.42      9.32 o 
   1  13   0        9.28       19.40      9.07 o 
   2  13   0       13.33       33.79      8.24 o 
   3  13   0       32.16       32.67     10.59 o 
   4  13   0        5.30        5.47      8.73 o 
   0  14   0       56.85       45.88     10.48 o 
   1  14   0        1.03        0.43      9.19 o 
   2  14   0       31.14       21.29     10.03 o 
   1   0   1      223.46      204.09      3.03 o 
   2   0   1      201.28      183.93      6.07 o 
   3   0   1        0.00        0.00      2.31 o 
   4   0   1      305.23      319.73      7.58 o 
   5   0   1        1.22        1.59      3.61 o 
   6   0   1       68.14       69.84      6.44 o 
   7   0   1       97.34       79.86      7.75 o 
   8   0   1        0.00        2.90      5.42 o 
   0   1   1      500.64      462.92      3.49 o 
   1   1   1    13879.00    15082.46    355.55 o 
   2   1   1      264.79      259.78      4.82 o 
   3   1   1       76.72       71.22      3.85 o 
   4   1   1      646.89      619.73     10.07 o 
   5   1   1       43.06       48.24      4.92 o 
   6   1   1      156.71      162.38      8.26 o 
   7   1   1       63.42       65.34      6.98 o 
   8   1   1        6.84        3.86      5.39 o 
   0   2   1      913.96      898.14      6.37 o 
   1   2   1      313.06      294.25      4.41 o 
   2   2   1     2605.17     2516.19     14.57 o 
   3   2   1     2892.62     2944.25     25.11 o 
   4   2   1      704.64      772.17     15.35 o 
   5   2   1       14.35       11.32      4.03 o 
   6   2   1      244.33      249.30      9.72 o 
   7   2   1       79.74       69.15      7.13 o 
   8   2   1        8.82       12.53      5.81 o 
   0   3   1      959.91      916.35      7.73 o 
   1   3   1     1167.06     1125.69      9.14 o 
   2   3   1      298.28      287.03      5.65 o 
   3   3   1      226.96      239.58      6.31 o 
   4   3   1       80.47       86.56      4.85 o 
   5   3   1      170.73      167.20     15.76 o 
   6   3   1       44.96       37.34      5.69 o 
   7   3   1       47.18       47.13      7.07 o 
   8   3   1        9.74        6.11      5.96 o 
   0   4   1       63.15       68.14      3.11 o 
   1   4   1     1711.63     1736.76     21.17 o 
   2   4   1     1754.59     1788.45     33.76 o 
   3   4   1      445.84      459.82     13.10 o 
   4   4   1      150.45      155.78      6.29 o 
   5   4   1       30.03       27.45      5.11 o 
   6   4   1       16.49       22.45      5.47 o 
   7   4   1       41.53       36.69     10.64 o 
   8   4   1        3.49        6.91      6.08 o 
   0   5   1      663.82      648.86      8.58 o 
   1   5   1      198.31      206.51      5.39 o 
   2   5   1      210.92      232.57      6.10 o 
   3   5   1       18.40       23.30      3.54 o 
   4   5   1        7.74       13.09      3.75 o 
   5   5   1        8.71        5.85      4.41 o 
   6   5   1       44.84       38.57      5.67 o 
   7   5   1       38.92       36.84      7.10 o 
   8   5   1       15.49        7.55      6.93 o 
   0   6   1     3017.14     3052.07     20.06 o 
   1   6   1       77.08       75.31      4.09 o 
   2   6   1      277.75      265.59      6.97 o 
   3   6   1       49.05       44.29      4.08 o 
   4   6   1       38.20       33.92      4.74 o 
   5   6   1       41.37       46.40      5.74 o 
   6   6   1       44.26       46.53      9.13 o 
   7   6   1      131.39      130.40      9.61 o 
   8   6   1       36.87       50.10      8.20 o 
   0   7   1      897.30      901.10     13.00 o 
   1   7   1      302.71      314.34      7.83 o 
   2   7   1      420.70      438.45      9.30 o 
   3   7   1        0.71        4.11      5.51 o 
   4   7   1      141.93      143.70      7.12 o 
   5   7   1       23.24       23.46      5.16 o 
   6   7   1       62.34       62.18      7.26 o 
   7   7   1       10.94       18.75      6.31 o 
   0   8   1      198.11      188.55      6.50 o 
   1   8   1      743.83      740.14     12.24 o 
   2   8   1       78.06       76.11      5.14 o 
   3   8   1      150.09      151.86      9.84 o 
   4   8   1       29.82       26.85      5.62 o 
   5   8   1       75.41       87.25      6.99 o 
   6   8   1       10.57       13.97      5.93 o 
   7   8   1       13.41       13.11      6.81 o 
   0   9   1        1.84        0.00      4.07 o 
   1   9   1      281.84      274.75      8.77 o 
   2   9   1      238.25      240.15      8.84 o 
   3   9   1      588.71      606.22     21.28 o 
   4   9   1      133.33      123.01     13.72 o 
   5   9   1        4.71        4.28      5.20 o 
   6   9   1        0.45        0.00      5.56 o 
   0  10   1       38.77       35.81      6.51 o 
   1  10   1      168.12      173.17      7.93 o 
   2  10   1      302.20      323.71     10.47 o 
   3  10   1       55.97       45.92      6.41 o 
   4  10   1        3.97        5.43      5.83 o 
   5  10   1       12.73       18.25      5.90 o 
   6  10   1        3.25        8.13      5.82 o 
   0  11   1      101.03      102.71      7.15 o 
   1  11   1       11.39       13.61      5.13 o 
   2  11   1       59.23       70.80      6.69 o 
   3  11   1       29.56       25.03      5.94 o 
   4  11   1       23.15       20.78      6.40 o 
   5  11   1       22.49       31.53      6.41 o 
   0  12   1       64.91       65.94      6.34 o 
   1  12   1       27.05       22.90      5.88 o 
   2  12   1       39.00       33.46      6.25 o 
   3  12   1       14.77       15.36      5.83 o 
   4  12   1        4.54        5.62      5.52 o 
   5  12   1       29.87       40.26      7.35 o 
   0  13   1       28.66       45.38      8.31 o 
   1  13   1       63.50       70.70      7.04 o 
   2  13   1       38.53       41.97      9.26 o 
   3  13   1        7.20        8.75      6.26 o 
   4  13   1       12.73       13.45      6.55 o 
   0  14   1        0.03        0.00      6.28 o 
   1  14   1        8.83       10.87      5.96 o 
   2  14   1       37.17       41.20      7.16 o 
   0   0   2       30.56       29.13      2.06 o 
   1   0   2     9242.70     8810.18     30.52 o 
   2   0   2       32.79       28.89      3.59 o 
   3   0   2      185.78      177.77      7.16 o 
   4   0   2     1191.85     1186.83     19.41 o 
   5   0   2      571.20      559.26     15.67 o 
   6   0   2      123.17      122.08     10.71 o 
   7   0   2      217.73      227.70     13.96 o 
   8   0   2        4.41        7.15      9.20 o 
   0   1   2     1815.97     1686.21     10.90 o 
   1   1   2     4927.69     4666.12     22.16 o 
   2   1   2     2296.68     2160.70     18.45 o 
   3   1   2     1450.25     1431.14     18.19 o 
   4   1   2      432.45      442.17     12.24 o 
   5   1   2       66.89       50.33      7.44 o 
   6   1   2      106.69      104.90     10.15 o 
   7   1   2      108.90      123.71     11.76 o 
   8   1   2        5.57        7.02      7.47 o 
   0   2   2    10031.47     9949.95    165.47 o 
   1   2   2     5492.14     5280.41     26.21 o 
   2   2   2      314.72      301.04      7.83 o 
   3   2   2     1192.41     1168.79     16.99 o 
   4   2   2      201.45      178.43      8.88 o 
   5   2   2       74.74       67.00      7.25 o 
   6   2   2       30.97       28.94      6.95 o 
   7   2   2        7.03        5.41      7.60 o 
   8   2   2        3.93        3.49      8.50 o 
   0   3   2      970.38      962.53     11.67 o 
   1   3   2      338.99      323.12      7.42 o 
   2   3   2      778.21      790.44     12.72 o 
   3   3   2     1626.20     1658.80     21.01 o 
   4   3   2      250.86      248.06      9.99 o 
   5   3   2       25.03       16.68      6.67 o 
   6   3   2        5.77        5.10      7.05 o 
   7   3   2        3.61        8.10      7.25 o 
   8   3   2        8.20       11.47      9.19 o 
   0   4   2      454.56      428.06      8.99 o 
   1   4   2      875.07      854.20     12.87 o 
   2   4   2       63.77       64.13      5.18 o 
   3   4   2       13.78        6.57      4.71 o 
   4   4   2       32.27       35.52      6.12 o 
   5   4   2       43.35       39.09      7.23 o 
   6   4   2        4.48        0.98      6.45 o 
   7   4   2       14.17       11.02      9.08 o 
   8   4   2       29.42       16.93      9.54 o 
   0   5   2      143.09      163.70      6.79 o 
   1   5   2      129.18      132.55      6.29 o 
   2   5   2      340.70      325.66     10.06 o 
   3   5   2      210.53      228.38      9.48 o 
   4   5   2       68.06       65.28      7.01 o 
   5   5   2       27.53       25.08      7.37 o 
   6   5   2       34.15       33.23      8.00 o 
   7   5   2        9.91        0.00      8.39 o 
   8   5   2       28.05       24.76     10.38 o 
   0   6   2     1117.25     1134.70     17.73 o 
   1   6   2      599.94      641.93     13.62 o 
   2   6   2       22.24       23.53      5.18 o 
   3   6   2       96.85       88.19      7.40 o 
   4   6   2       10.32        9.93      5.79 o 
   5   6   2       28.99       15.79      6.60 o 
   6   6   2       13.48        8.32      8.04 o 
   7   6   2        6.49       10.56      8.28 o 
   0   7   2     1410.94     1517.50     22.20 o 
   1   7   2      243.74      234.23      9.86 o 
   2   7   2       10.37        8.03      4.95 o 
   3   7   2       51.48       53.83      6.99 o 
   4   7   2      108.45      100.21      9.29 o 
   5   7   2       41.84       47.21      8.47 o 
   6   7   2        9.94       10.74      8.77 o 
   7   7   2       45.28       50.55     10.37 o 
   0   8   2      719.43      710.19     17.04 o 
   1   8   2      120.17      116.99      8.41 o 
   2   8   2      253.68      254.38     11.07 o 
   3   8   2      322.09      309.67     13.66 o 
   4   8   2      232.30      212.93     13.23 o 
   5   8   2       60.14       61.59      9.34 o 
   6   8   2       16.35       20.46      7.60 o 
   7   8   2       28.57       25.81      9.30 o 
   0   9   2        0.83        2.07      5.65 o 
   1   9   2      276.08      267.29     11.92 o 
   2   9   2      590.97      565.71     17.55 o 
   3   9   2      165.79      152.49     11.17 o 
   4   9   2       24.00       22.61      8.31 o 
   5   9   2       18.20       18.89      8.60 o 
   6   9   2       10.16        3.80      8.33 o 
   0  10   2        9.80       10.96      6.07 o 
   1  10   2      437.06      428.56     15.80 o 
   2  10   2        5.00        0.00      7.37 o 
   3  10   2      447.55      467.90     17.66 o 
   4  10   2      117.29      104.91     11.51 o 
   5  10   2        2.59        0.00      8.19 o 
   6  10   2       25.34       50.41     11.91 o 
   0  11   2       15.06       12.73      7.41 o 
   1  11   2       16.74       16.55      7.96 o 
   2  11   2      218.64      232.13     13.70 o 
   3  11   2       43.20       47.51      9.65 o 
   4  11   2        3.12        3.17      7.33 o 
   5  11   2        8.35       16.76      8.18 o 
   0  12   2       63.40       67.69     10.35 o 
   1  12   2       83.26       83.20     11.14 o 
   2  12   2       59.59       59.44      9.13 o 
   3  12   2       27.10       20.39      8.68 o 
   4  12   2        9.56       19.65      8.66 o 
   5  12   2        0.78        3.42      8.08 o 
   0  13   2       27.36       13.92      8.17 o 
   1  13   2       19.34       29.52      8.90 o 
   2  13   2       21.24       25.71      8.92 o 
   3  13   2       19.23       19.16      9.36 o 
   4  13   2        0.78        0.00      8.21 o 
   0  14   2        6.49       14.16      8.34 o 
   1  14   2       44.10       59.39     10.40 o 
   2  14   2        7.12        1.99      9.92 o 
   1   0   3      387.06      360.54      6.70 o 
   2   0   3      270.30      273.99      7.15 o 
   3   0   3      797.26      790.76     13.81 o 
   4   0   3      147.68      170.12      8.31 o 
   5   0   3      155.65      154.54      9.99 o 
   6   0   3      972.78     1040.68     24.23 o 
   7   0   3       10.27        5.61      7.61 o 
   8   0   3        0.00        0.00      7.88 o 
   0   1   3    14229.13    15774.44    209.41 o 
   1   1   3      157.96      158.06      4.96 o 
   2   1   3     1101.92     1056.45     13.44 o 
   3   1   3      324.05      331.87      9.44 o 
   4   1   3      681.00      729.92     15.79 o 
   5   1   3       77.16       71.09      7.99 o 
   6   1   3        8.77       10.14      8.19 o 
   7   1   3        0.03        0.00      8.09 o 
   8   1   3        0.79        3.68      9.55 o 
   0   2   3      555.44      498.21      7.99 o 
   1   2   3     1812.20     1797.42     15.87 o 
   2   2   3      103.22      111.79      5.45 o 
   3   2   3      240.41      218.54      8.44 o 
   4   2   3       26.32       19.13      4.93 o 
   5   2   3       73.86       54.04      7.86 o 
   6   2   3       15.50       16.26      7.06 o 
   7   2   3       23.19       33.09      8.00 o 
   8   2   3        9.64       17.74      9.30 o 
   0   3   3     1419.87     1276.71     13.92 o 
   1   3   3     1277.97     1257.80     14.59 o 
   2   3   3      394.62      420.27      9.79 o 
   3   3   3      663.34      672.92     13.88 o 
   4   3   3       83.83       98.19      7.62 o 
   5   3   3       96.21      103.71      8.41 o 
   6   3   3       20.13       20.74      7.72 o 
   7   3   3       49.83       43.40      9.11 o 
   8   3   3        9.19       15.28      8.50 o 
   0   4   3     1229.74     1250.85     15.42 o 
   1   4   3      269.23      254.35      7.66 o 
   2   4   3      135.59      142.14      6.67 o 
   3   4   3      512.61      574.52     13.73 o 
   4   4   3       48.08       44.54      5.84 o 
   5   4   3       54.50       53.07      7.51 o 
   6   4   3       26.22       16.37      7.44 o 
   7   4   3       30.81       24.90      8.65 o 
   8   4   3        9.64       15.99      7.99 o 
   0   5   3     1660.46     1693.93     19.86 o 
   1   5   3      736.50      775.17     14.04 o 
   2   5   3      146.56      169.51      7.62 o 
   3   5   3       19.76       21.17      5.22 o 
   4   5   3       16.92       10.24      5.30 o 
   5   5   3        3.44        8.58      6.64 o 
   6   5   3       77.03       75.21      9.63 o 
   7   5   3        8.28       10.55      8.35 o 
   8   5   3        4.70        7.13      9.87 o 
   0   6   3      251.95      252.72      9.33 o 
   1   6   3     1538.25     1525.15     21.11 o 
   2   6   3      454.68      446.71     12.47 o 
   3   6   3       25.39       29.41      5.45 o 
   4   6   3       80.68       92.66      8.17 o 
   5   6   3       72.27       68.34      9.05 o 
   6   6   3       49.68       53.69      9.65 o 
   7   6   3       31.76       46.20      9.83 o 
   0   7   3      106.32      109.62      7.10 o 
   1   7   3       69.41       65.62      6.46 o 
   2   7   3      335.70      338.87     12.39 o 
   3   7   3      165.40      150.72     10.18 o 
   4   7   3       69.42       66.88      8.88 o 
   5   7   3       19.00       15.25      7.08 o 
   6   7   3        9.55       13.91      8.31 o 
   7   7   3       10.10        2.08      9.43 o 
   0   8   3       14.23       17.31      5.45 o 
   1   8   3       61.70       71.78      6.86 o 
   2   8   3      304.04      283.38     12.39 o 
   3   8   3       66.47       62.38      8.72 o 
   4   8   3       85.58       89.88     10.44 o 
   5   8   3      106.06      102.27     11.36 o 
   6   8   3       30.03       29.16      8.94 o 
   7   8   3        9.34       23.69      8.95 o 
   0   9   3        1.64        4.29      5.19 o 
   1   9   3       58.68       59.84      7.89 o 
   2   9   3      185.67      174.98     11.39 o 
   3   9   3      264.74      271.34     13.71 o 
   4   9   3      310.83      284.36     15.15 o 
   5   9   3        8.13       11.19      7.62 o 
   6   9   3        0.92        0.00      8.69 o 
   0  10   3        1.69        5.93      6.12 o 
   1  10   3      305.30      283.47     13.73 o 
   2  10   3       81.15       84.63      9.72 o 
   3  10   3       16.38       19.50      7.53 o 
   4  10   3       34.13       20.45      8.98 o 
   5  10   3        7.15        1.61      7.64 o 
   6  10   3       39.33       45.81     11.00 o 
   0  11   3       95.06       78.24      9.55 o 
   1  11   3       14.41       13.53      7.65 o 
   2  11   3       64.20       75.94      9.75 o 
   3  11   3       20.63       23.51      7.84 o 
   4  11   3       25.38       26.90      9.67 o 
   5  11   3       16.21       13.02      9.24 o 
   0  12   3       15.23       16.15      7.49 o 
   1  12   3       48.72       52.60      9.46 o 
   2  12   3        6.56        0.00      7.46 o 
   3  12   3       20.21       25.02      8.73 o 
   4  12   3        6.02        0.00      7.70 o 
   5  12   3        9.61        5.35      9.83 o 
   0  13   3       12.43       17.30      9.13 o 
   1  13   3       15.31        7.86      9.21 o 
   2  13   3       29.00       19.97      9.68 o 
   3  13   3        2.07        0.00      7.46 o 
   4  13   3       17.54       26.12     10.49 o 
   0  14   3        5.44        5.81      8.13 o 
   1  14   3        2.00        2.43      7.69 o 
   2  14   3        6.48       13.90     10.27 o 
   0   0   4      160.68      162.09      4.93 o 
   1   0   4     1675.69     1654.76     14.88 o 
   2   0   4      564.09      518.35     10.03 o 
   3   0   4        6.71        6.26      4.05 o 
   4   0   4      441.28      452.56     12.66 o 
   5   0   4     1140.75     1115.70     22.34 o 
   6   0   4      213.65      201.13     13.08 o 
   7   0   4       18.84       23.96      8.24 o 
   8   0   4        0.06        2.01      7.95 o 
   0   1   4     4749.24     4758.61     24.41 o 
   1   1   4     1182.16     1109.20     12.45 o 
   2   1   4      739.99      709.12     11.63 o 
   3   1   4      155.93      150.06      7.36 o 
   4   1   4      135.48      127.44      7.86 o 
   5   1   4       92.08       83.13      8.43 o 
   6   1   4      253.62      261.52     14.70 o 
   7   1   4       68.90       55.02      9.21 o 
   8   1   4       18.55       23.80      9.60 o 
   0   2   4       76.69       83.29      4.45 o 
   1   2   4     1163.08     1157.73     13.60 o 
   2   2   4     1485.24     1393.77     16.66 o 
   3   2   4      367.84      413.12     10.79 o 
   4   2   4      149.09      151.00      8.50 o 
   5   2   4        3.73        0.29      5.38 o 
   6   2   4       96.59       82.59      9.95 o 
   7   2   4       34.41       40.40      9.03 o 
   8   2   4       16.55       24.45      9.29 o 
   0   3   4      489.69      490.77      9.31 o 
   1   3   4       91.75       88.39      4.98 o 
   2   3   4       16.38        8.84      3.98 o 
   3   3   4       60.09       68.51      5.93 o 
   4   3   4       34.68       25.62      5.78 o 
   5   3   4       42.20       39.28      6.74 o 
   6   3   4        0.43        3.80      6.45 o 
   7   3   4        0.85        8.73      8.27 o 
   8   3   4        5.97       15.58      8.85 o 
   0   4   4      326.08      322.55      8.69 o 
   1   4   4     1061.89     1097.27     15.56 o 
   2   4   4      136.84      159.64      7.02 o 
   3   4   4      219.20      214.04      9.00 o 
   4   4   4       61.07       70.55      6.94 o 
   5   4   4       25.67       16.02      6.61 o 
   6   4   4       39.52       40.32      8.01 o 
   7   4   4        5.42        5.07      6.80 o 
   8   4   4        1.94        4.28      9.72 o 
   0   5   4     2920.83     3155.97     27.74 o 
   1   5   4      349.68      371.73     10.25 o 
   2   5   4       99.00      118.44      7.19 o 
   3   5   4      298.57      309.62     11.13 o 
   4   5   4       44.22       41.59      6.92 o 
   5   5   4      113.06      116.09     10.16 o 
   6   5   4        2.94        0.00      7.13 o 
   7   5   4       33.57       45.03      9.87 o 
   8   5   4        3.80        6.25     10.06 o 
   0   6   4      349.77      355.09     10.65 o 
   1   6   4       61.45       76.03      6.33 o 
   2   6   4       54.42       50.03      6.09 o 
   3   6   4      241.54      217.46     10.12 o 
   4   6   4      312.28      306.72     13.42 o 
   5   6   4       72.41       64.36      8.68 o 
   6   6   4       30.15       23.70      9.29 o 
   7   6   4        4.37        3.59      8.56 o 
   0   7   4        0.01        0.00      4.30 o 
   1   7   4       68.71       79.38      6.77 o 
   2   7   4      195.00      194.37      9.75 o 
   3   7   4      334.62      320.65     13.39 o 
   4   7   4       52.35       60.09      8.13 o 
   5   7   4       42.42       32.23      8.56 o 
   6   7   4       50.23       52.34     10.07 o 
   7   7   4        8.61        7.13      9.51 o 
   0   8   4       26.81       26.41      5.62 o 
   1   8   4      206.66      212.07     10.26 o 
   2   8   4      483.66      498.68     15.42 o 
   3   8   4      465.01      431.56     16.15 o 
   4   8   4      170.36      158.86     11.58 o 
   5   8   4       96.25       98.23     11.06 o 
   6   8   4       29.03       42.14      9.28 o 
   7   8   4       48.47       57.00     10.20 o 
   0   9   4       25.82       23.56      5.96 o 
   1   9   4       69.19       63.33      8.24 o 
   2   9   4       63.26       67.50      8.35 o 
   3   9   4       51.93       46.94      9.29 o 
   4   9   4       22.40       17.97      7.23 o 
   5   9   4        5.67       14.24      8.39 o 
   6   9   4       66.21       61.95     12.07 o 
   0  10   4       15.94       22.65      7.06 o 
   1  10   4      109.75      119.54     10.12 o 
   2  10   4      105.88      104.93      9.70 o 
   3  10   4       59.89       64.46      9.43 o 
   4  10   4       21.93       18.41      9.00 o 
   5  10   4        7.19        1.11      8.13 o 
   6  10   4       19.04       12.24     10.59 o 
   0  11   4        7.55        0.00      7.09 o 
   1  11   4       36.48       36.83      8.82 o 
   2  11   4       85.64       82.46      9.55 o 
   3  11   4       81.93       68.83     10.79 o 
   4  11   4        5.16        7.74      7.56 o 
   5  11   4       39.35       37.59     11.06 o 
   0  12   4        4.69        5.23      6.97 o 
   1  12   4       72.72       79.21      9.26 o 
   2  12   4       18.88       19.71      8.43 o 
   3  12   4        9.63        0.00      8.19 o 
   4  12   4       14.01        5.54      8.39 o 
   0  13   4       59.97       85.27     11.98 o 
   1  13   4        2.24        4.59      8.29 o 
   2  13   4       51.95       44.78     10.81 o 
   3  13   4       14.10       14.31      9.59 o 
   0  14   4       45.63       33.89      9.82 o 
   1  14   4        7.46       19.97      9.52 o 
   2  14   4       10.44       14.76      9.80 o 
   1   0   5       90.79       84.51      4.66 o 
   2   0   5     2788.77     2742.46     23.57 o 
   3   0   5        2.06        3.56      3.50 o 
   4   0   5       48.02       34.17      6.09 o 
   5   0   5        9.51        8.45      6.84 o 
   6   0   5        1.19        0.00      7.49 o 
   7   0   5      102.39       89.73     11.55 o 
   8   0   5       15.59       21.03      9.35 o 
   0   1   5       37.20       30.10      3.80 o 
   1   1   5     1292.65     1317.44     14.68 o 
   2   1   5     1049.95     1049.75     14.72 o 
   3   1   5       81.88       72.62      5.87 o 
   4   1   5     1195.57     1249.58     20.86 o 
   5   1   5      279.71      281.72     12.54 o 
   6   1   5       30.34       26.53      7.55 o 
   7   1   5       17.92       20.38      8.44 o 
   8   1   5        5.69        8.96      8.65 o 
   0   2   5      342.39      366.05      8.03 o 
   1   2   5     2828.73     2956.15     22.99 o 
   2   2   5     1084.38     1168.34     16.13 o 
   3   2   5      545.68      562.55     12.86 o 
   4   2   5       87.19       76.66      7.19 o 
   5   2   5      458.99      463.21     15.42 o 
   6   2   5       28.19       23.12      7.79 o 
   7   2   5        5.67       11.76      7.80 o 
   8   2   5        6.02        3.97      9.33 o 
   0   3   5      108.42      119.93      5.66 o 
   1   3   5      312.72      331.12      8.73 o 
   2   3   5      544.38      558.55     12.16 o 
   3   3   5      515.94      508.43     12.74 o 
   4   3   5      102.74      103.84      7.71 o 
   5   3   5      199.27      183.16     11.11 o 
   6   3   5       58.87       67.87      8.97 o 
   7   3   5       17.87       20.01      7.80 o 
   8   3   5        7.93       12.96      8.64 o 
   0   4   5      493.27      500.00     10.86 o 
   1   4   5      115.26      130.79      6.58 o 
   2   4   5      372.96      362.48     10.58 o 
   3   4   5      125.28      111.27      7.35 o 
   4   4   5       25.47       16.91      5.90 o 
   5   4   5       12.08       11.66      6.40 o 
   6   4   5        5.79       11.44      7.36 o 
   7   4   5        7.82        3.26      7.24 o 
   8   4   5       12.54       18.98      9.01 o 
   0   5   5     2359.62     2487.47     25.55 o 
   1   5   5      178.88      179.57      7.90 o 
   2   5   5      491.87      508.86     13.19 o 
   3   5   5      121.32      129.73      8.44 o 
   4   5   5       55.72       53.71      7.74 o 
   5   5   5        5.20        6.89      6.74 o 
   6   5   5       83.17       84.08     10.55 o 
   7   5   5       12.47        1.41      8.17 o 
   8   5   5       18.15       23.52      9.06 o 
   0   6   5      453.88      471.97     12.26 o 
   1   6   5       39.76       36.45      5.86 o 
   2   6   5      857.85      857.32     17.48 o 
   3   6   5       31.89       36.09      6.59 o 
   4   6   5        0.99        0.00      6.28 o 
   5   6   5        6.56        9.17      6.84 o 
   6   6   5       56.90       66.17      9.86 o 
   7   6   5       10.08        5.96      8.76 o 
   0   7   5       32.53       36.22      5.87 o 
   1   7   5      244.79      240.28     10.53 o 
   2   7   5      185.21      187.01      9.62 o 
   3   7   5      403.07      425.05     14.86 o 
   4   7   5      260.45      266.58     12.60 o 
   5   7   5       54.49       55.38      9.35 o 
   6   7   5       95.55      101.09     11.10 o 
   7   7   5       26.10       24.60      9.58 o 
   0   8   5       22.10       23.80      5.94 o 
   1   8   5       21.86       18.47      6.18 o 
   2   8   5      299.94      276.59     12.61 o 
   3   8   5      573.43      575.38     18.13 o 
   4   8   5      215.36      221.51     13.37 o 
   5   8   5       31.59       12.31      8.57 o 
   6   8   5        9.71        6.28      9.88 o 
   7   8   5       34.18       38.92     11.57 o 
   0   9   5        0.07        1.94      5.34 o 
   1   9   5       50.11       45.43      7.68 o 
   2   9   5        3.50        0.34      6.42 o 
   3   9   5      273.55      282.46     14.56 o 
   4   9   5       66.42       61.39     10.19 o 
   5   9   5       44.54       33.13     10.44 o 
   6   9   5       33.90       43.08     10.45 o 
   0  10   5       46.85       56.74      8.94 o 
   1  10   5       13.32       21.53      6.61 o 
   2  10   5      136.24      145.35     11.38 o 
   3  10   5       49.20       48.61      9.10 o 
   4  10   5       69.45       50.03     10.39 o 
   5  10   5       50.74       62.46     11.18 o 
   6  10   5       29.22       29.16     10.11 o 
   0  11   5      183.25      155.68     11.99 o 
   1  11   5       34.71       44.02      8.74 o 
   2  11   5       80.56       82.90     10.34 o 
   3  11   5        6.62        4.68      8.12 o 
   4  11   5        5.75       11.13      8.15 o 
   5  11   5       41.88       42.85     10.85 o 
   0  12   5       15.84       28.59      6.98 o 
   1  12   5        8.05       13.75      7.02 o 
   2  12   5       56.54       58.90     10.52 o 
   3  12   5       28.92       39.52      9.47 o 
   4  12   5        4.35        4.91      9.01 o 
   0  13   5       29.14       29.29      9.10 o 
   1  13   5        2.93        3.72      7.00 o 
   2  13   5       54.86       55.95      9.73 o 
   3  13   5        7.10        0.29      8.99 o 
   0  14   5        0.07        1.06      9.08 o 
   1  14   5        9.10       10.20      9.85 o 
   2  14   5       36.49       50.70     12.14 o 
   0   0   6     2815.87     2825.19     21.84 o 
   1   0   6     3524.97     3552.84     25.71 o 
   2   0   6      167.96      155.59      6.90 o 
   3   0   6       51.57       62.42      5.99 o 
   4   0   6      313.99      333.59     11.83 o 
   5   0   6      146.39      142.12     11.04 o 
   6   0   6      534.24      518.97     18.50 o 
   7   0   6        7.67        8.56      7.64 o 
   8   0   6        8.60       17.08      9.11 o 
   0   1   6     2196.74     2221.43     19.64 o 
   1   1   6     2214.79     2191.64     20.48 o 
   2   1   6     1764.23     1755.59     20.11 o 
   3   1   6       27.49       35.36      4.95 o 
   4   1   6       68.59       59.74      6.87 o 
   5   1   6      610.93      615.39     18.05 o 
   6   1   6      115.29      126.90     11.79 o 
   7   1   6        5.00       10.38      7.57 o 
   8   1   6       18.40       21.57      9.69 o 
   0   2   6     6538.38     6486.19     35.80 o 
   1   2   6      294.92      310.73      8.62 o 
   2   2   6      512.83      515.91     11.59 o 
   3   2   6       40.33       37.97      5.37 o 
   4   2   6       40.34       34.17      6.17 o 
   5   2   6      404.76      391.32     15.27 o 
   6   2   6       14.22       13.89      8.10 o 
   7   2   6       25.28       20.73      8.43 o 
   8   2   6       30.16       36.25     10.53 o 
   0   3   6      751.24      785.36     12.98 o 
   1   3   6     1979.93     2081.82     21.70 o 
   2   3   6     1000.85     1030.90     16.70 o 
   3   3   6      175.84      174.87      8.62 o 
   4   3   6      131.07      138.04      8.84 o 
   5   3   6        2.87       10.65      6.49 o 
   6   3   6        9.17        8.39      6.89 o 
   7   3   6       19.42       15.18      8.97 o 
   8   3   6        5.70        5.89      8.28 o 
   0   4   6      179.08      201.19      7.72 o 
   1   4   6      839.98      837.67     14.91 o 
   2   4   6      256.50      273.43      9.79 o 
   3   4   6      333.47      331.07     11.53 o 
   4   4   6      112.82      120.85      8.67 o 
   5   4   6      177.97      170.06     11.45 o 
   6   4   6      108.13      100.50     10.98 o 
   7   4   6       26.07       21.21      9.35 o 
   8   4   6       22.42       26.92     10.78 o 
   0   5   6      704.86      756.79     14.69 o 
   1   5   6       65.62       66.32      5.90 o 
   2   5   6      203.25      202.66      9.33 o 
   3   5   6       26.14       30.02      5.74 o 
   4   5   6       48.56       48.12      7.39 o 
   5   5   6       24.92       27.95      8.16 o 
   6   5   6       43.53       56.11      9.71 o 
   7   5   6       10.60       13.17      8.44 o 
   0   6   6       10.11        9.19      4.75 o 
   1   6   6      326.50      338.45     11.49 o 
   2   6   6       59.08       49.91      6.32 o 
   3   6   6       35.89       36.21      6.57 o 
   4   6   6      319.10      324.99     14.26 o 
   5   6   6       31.40       19.89      7.76 o 
   6   6   6      103.09       97.96     12.13 o 
   7   6   6       80.69       90.54     12.22 o 
   0   7   6      563.76      583.08     15.37 o 
   1   7   6       13.92        6.96      5.22 o 
   2   7   6      107.68      128.07      8.45 o 
   3   7   6      831.48      867.80     20.70 o 
   4   7   6      381.48      402.33     16.15 o 
   5   7   6      195.48      178.09     12.53 o 
   6   7   6       44.66       55.86     10.42 o 
   7   7   6        3.67        1.83      9.55 o 
   0   8   6        2.05        0.00      5.24 o 
   1   8   6      191.27      177.47      9.72 o 
   2   8   6       38.55       33.62      7.58 o 
   3   8   6       37.74       35.14      7.68 o 
   4   8   6      284.46      271.39     14.13 o 
   5   8   6       99.00      120.03     11.39 o 
   6   8   6       43.36       36.66     10.84 o 
   0   9   6      327.43      333.74     13.88 o 
   1   9   6       92.54       89.48      9.59 o 
   2   9   6       59.76       59.82      8.41 o 
   3   9   6      562.66      553.93     19.26 o 
   4   9   6       91.65      108.07     11.40 o 
   5   9   6       38.78       44.68     10.44 o 
   6   9   6       33.32       33.31      9.82 o 
   0  10   6      184.06      175.55     11.66 o 
   1  10   6      176.59      165.16     12.04 o 
   2  10   6       49.72       43.40      8.83 o 
   3  10   6       12.11        6.22      7.73 o 
   4  10   6       62.05       50.94     10.47 o 
   5  10   6       21.27       29.12      9.82 o 
   6  10   6        0.18        0.00      8.68 o 
   0  11   6        3.87        9.27      7.60 o 
   1  11   6       44.27       40.84      8.89 o 
   2  11   6        1.94        2.87      6.70 o 
   3  11   6       11.73       12.68      7.96 o 
   4  11   6        1.49        1.17      8.59 o 
   5  11   6        8.30       12.39      9.39 o 
   0  12   6       27.37       26.02      9.14 o 
   1  12   6        1.74        4.12      8.37 o 
   2  12   6        7.81        4.56      8.58 o 
   3  12   6        2.71       13.34      7.93 o 
   4  12   6       24.46       25.07     10.70 o 
   0  13   6       10.29        9.69      8.98 o 
   1  13   6       14.57       11.28      8.56 o 
   2  13   6       31.21       21.75     10.41 o 
   3  13   6       27.94       15.30      9.48 o 
   0  14   6        1.05        6.42      9.80 o 
   1  14   6       11.61       10.04      9.47 o 
   1   0   7     1278.11     1256.63     16.28 o 
   2   0   7     3320.58     3494.43     29.59 o 
   3   0   7      130.00      132.67      7.95 o 
   4   0   7      431.47      437.55     13.58 o 
   5   0   7        5.41       12.08      6.91 o 
   6   0   7       82.10       77.77      9.91 o 
   7   0   7        0.75        1.52      8.06 o 
   8   0   7       10.43        0.00      9.29 o 
   0   1   7     1734.47     1699.04     18.54 o 
   1   1   7      830.61      837.18     13.57 o 
   2   1   7      273.82      291.02      9.52 o 
   3   1   7      307.27      342.79     10.94 o 
   4   1   7      139.74      139.24      9.01 o 
   5   1   7     1560.58     1589.21     28.37 o 
   6   1   7      197.07      196.23     13.31 o 
   7   1   7        2.30        2.01      6.59 o 
   8   1   7       13.98       14.59     10.24 o 
   0   2   7        7.40       13.48      3.74 o 
   1   2   7     1314.64     1295.61     17.39 o 
   2   2   7      612.01      641.97     13.28 o 
   3   2   7      135.76      184.28      8.33 o 
   4   2   7      243.36      220.88     10.92 o 
   5   2   7      155.66      155.19     11.57 o 
   6   2   7      158.62      160.50     12.52 o 
   7   2   7       18.59       31.74      9.84 o 
   8   2   7        1.12        0.00      9.57 o 
   0   3   7       48.79       45.21      4.96 o 
   1   3   7     1093.21     1067.57     16.46 o 
   2   3   7      453.67      417.74     11.47 o 
   3   3   7       14.33       13.34      5.08 o 
   4   3   7       59.73       63.26      7.08 o 
   5   3   7        8.56       10.62      6.60 o 
   6   3   7       13.27       12.45      8.02 o 
   7   3   7       29.29       21.11      8.72 o 
   8   3   7        4.25        0.00      8.88 o 
   0   4   7      142.17      153.57      7.17 o 
   1   4   7     1031.09     1037.24     17.29 o 
   2   4   7      307.89      316.51     10.83 o 
   3   4   7       24.06       19.65      5.18 o 
   4   4   7       32.15       22.18      6.56 o 
   5   4   7       23.74       23.82      7.17 o 
   6   4   7       22.72       21.85      7.96 o 
   7   4   7        6.03        0.00      8.50 o 
   0   5   7      583.31      588.08     13.66 o 
   1   5   7      227.19      229.24      9.46 o 
   2   5   7      540.01      533.44     14.33 o 
   3   5   7      166.50      174.19      9.76 o 
   4   5   7      242.66      264.16     12.16 o 
   5   5   7      457.95      458.12     17.92 o 
   6   5   7      120.35      127.98     11.79 o 
   7   5   7        4.52        0.00      8.84 o 
   0   6   7      669.46      633.43     15.28 o 
   1   6   7      303.97      301.35     11.45 o 
   2   6   7      200.23      196.96     10.14 o 
   3   6   7       25.49       26.87      6.76 o 
   4   6   7      374.49      345.74     15.22 o 
   5   6   7       11.91       25.37      8.18 o 
   6   6   7       86.07       92.79     10.35 o 
   7   6   7       13.63       15.49      9.10 o 
   0   7   7      140.91      156.55      8.61 o 
   1   7   7       16.44       25.62      6.21 o 
   2   7   7       50.27       44.40      7.86 o 
   3   7   7        5.57        6.51      6.44 o 
   4   7   7        9.01       11.57      7.24 o 
   5   7   7        2.96        6.42      7.16 o 
   6   7   7        2.23        3.10      8.08 o 
   7   7   7        1.99        3.42      9.12 o 
   0   8   7      436.11      445.76     14.79 o 
   1   8   7      238.55      243.69     12.03 o 
   2   8   7      843.12      805.11     21.05 o 
   3   8   7      229.84      227.52     12.84 o 
   4   8   7      228.39      206.52     13.52 o 
   5   8   7       36.39       32.76      8.20 o 
   6   8   7        0.86        2.68      7.94 o 
   0   9   7        0.15        0.00      6.42 o 
   1   9   7       37.65       25.47      7.47 o 
   2   9   7       61.01       55.07      8.80 o 
   3   9   7       13.41       12.29      7.76 o 
   4   9   7       43.80       37.23      9.19 o 
   5   9   7      102.83      103.11     12.20 o 
   6   9   7       23.43       34.25     10.85 o 
   0  10   7       11.90        9.64      7.54 o 
   1  10   7       34.06       25.57      8.36 o 
   2  10   7       27.53       29.87      7.60 o 
   3  10   7       59.10       49.38      9.57 o 
   4  10   7       26.43       32.29      9.54 o 
   5  10   7       18.68       21.27      8.90 o 
   0  11   7       89.29       89.69      9.87 o 
   1  11   7      340.78      356.05     16.74 o 
   2  11   7        7.99        7.17      7.60 o 
   3  11   7       25.55       25.08      9.48 o 
   4  11   7       17.01       26.86      9.83 o 
   5  11   7        4.04        5.79      8.58 o 
   0  12   7        7.22       19.65      8.28 o 
   1  12   7        3.02        0.00      7.39 o 
   2  12   7        0.08        0.97      8.14 o 
   3  12   7       16.20       16.71      8.76 o 
   4  12   7        9.95        9.38      9.06 o 
   0  13   7       11.28        7.26      8.34 o 
   1  13   7       40.84       48.02     10.03 o 
   2  13   7        3.22        1.00      8.93 o 
   3  13   7        8.05        7.36      9.62 o 
   0  14   7       32.33       23.94     10.25 o 
   0   0   8     1684.27     1832.65     20.43 o 
   1   0   8      250.45      280.51      8.83 o 
   2   0   8       45.57       42.84      5.35 o 
   3   0   8        2.44        2.62      4.64 o 
   4   0   8       33.62       32.43      6.01 o 
   5   0   8       40.09       27.42      7.78 o 
   6   0   8       22.24       12.20      8.36 o 
   7   0   8       13.90       21.29      8.56 o 
   8   0   8       27.76       44.66     11.30 o 
   0   1   8       55.74       60.39      4.92 o 
   1   1   8      571.46      565.82     12.11 o 
   2   1   8     1181.21     1233.17     18.68 o 
   3   1   8      106.26      104.56      7.45 o 
   4   1   8        9.49        8.03      5.71 o 
   5   1   8       31.91       28.89      7.83 o 
   6   1   8       68.00       65.14      9.74 o 
   7   1   8       18.62       31.55      9.08 o 
   8   1   8        8.19        3.11     10.46 o 
   0   2   8       80.82       84.37      5.73 o 
   1   2   8       68.51       72.41      5.28 o 
   2   2   8       81.69       72.03      6.11 o 
   3   2   8       18.65       18.81      4.84 o 
   4   2   8     1247.67     1255.94     23.53 o 
   5   2   8      213.79      213.08     12.67 o 
   6   2   8      211.04      214.74     14.43 o 
   7   2   8       28.94       37.30     10.06 o 
   8   2   8       21.40       23.22     10.96 o 
   0   3   8        3.58        1.03      3.80 o 
   1   3   8      541.68      569.14     12.84 o 
   2   3   8      182.31      184.59      8.81 o 
   3   3   8       20.96       14.38      5.26 o 
   4   3   8        8.61        8.05      5.78 o 
   5   3   8      511.93      482.55     17.84 o 
   6   3   8       49.38       59.30      9.99 o 
   7   3   8        1.21        0.00      9.08 o 
   0   4   8     1718.31     1679.39     22.30 o 
   1   4   8       18.46       10.38      4.53 o 
   2   4   8      366.54      368.80     11.96 o 
   3   4   8      153.13      172.20      9.53 o 
   4   4   8      137.82      127.96     10.12 o 
   5   4   8      108.26      100.90     10.96 o 
   6   4   8       99.80       96.82     11.52 o 
   7   4   8        4.70        0.13      7.92 o 
   0   5   8       58.96       68.01      6.41 o 
   1   5   8      215.99      211.13      9.59 o 
   2   5   8      330.93      357.25     12.24 o 
   3   5   8      315.56      322.58     13.10 o 
   4   5   8      159.31      173.65     11.46 o 
   5   5   8      232.58      196.75     13.52 o 
   6   5   8        2.05        0.00      7.29 o 
   7   5   8        7.67       11.41      8.68 o 
   0   6   8      956.12      919.25     18.73 o 
   1   6   8      140.69      143.73      9.03 o 
   2   6   8      271.84      252.67     11.95 o 
   3   6   8       96.36      114.42      9.23 o 
   4   6   8      114.99      127.20     10.62 o 
   5   6   8        3.80        6.12      8.07 o 
   6   6   8       28.61       18.34      9.12 o 
   7   6   8        9.07       18.75      9.11 o 
   0   7   8        0.24        0.61      5.47 o 
   1   7   8       88.66       92.91      8.47 o 
   2   7   8      737.84      707.64     19.17 o 
   3   7   8      737.02      755.15     20.71 o 
   4   7   8       77.04       81.67     10.19 o 
   5   7   8       45.63       47.80      9.76 o 
   6   7   8       18.81        8.03      9.62 o 
   7   7   8       23.81       21.76     10.98 o 
   0   8   8       15.39       14.88      6.57 o 
   1   8   8      186.16      180.48     11.15 o 
   2   8   8      188.33      188.87     11.28 o 
   3   8   8      269.24      255.47     14.46 o 
   4   8   8       55.57       66.53      9.35 o 
   5   8   8        5.28        1.61      8.13 o 
   6   8   8        2.79        0.00      8.69 o 
   0   9   8        4.61        6.27      6.51 o 
   1   9   8       35.72       43.49      8.16 o 
   2   9   8       81.23       83.41      9.65 o 
   3   9   8      149.06      147.00     12.41 o 
   4   9   8      152.84      139.42     12.43 o 
   5   9   8        2.27        3.60      9.23 o 
   6   9   8       15.12       11.92      9.80 o 
   0  10   8      250.36      221.35     13.29 o 
   1  10   8       62.22       53.63      9.46 o 
   2  10   8      166.36      164.87     12.34 o 
   3  10   8       60.21       63.94      9.86 o 
   4  10   8       53.42       57.79     10.78 o 
   5  10   8       13.90       26.61     10.27 o 
   0  11   8        0.78        0.88      7.78 o 
   1  11   8       32.49       23.67      8.90 o 
   2  11   8       11.90        7.09      6.84 o 
   3  11   8       52.04       56.49     10.08 o 
   4  11   8       40.65       52.77     11.30 o 
   0  12   8      252.23      260.05     16.34 o 
   1  12   8        9.71        4.42      8.74 o 
   2  12   8       37.88       45.80     10.66 o 
   3  12   8       56.60       64.13     12.11 o 
   4  12   8       53.36       74.05     12.04 o 
   0  13   8       26.79       26.47      9.97 o 
   1  13   8        4.67       10.97      9.27 o 
   2  13   8       16.77       17.63     10.82 o 
   1   0   9      703.07      733.32     14.46 o 
   2   0   9      895.75      960.10     17.44 o 
   3   0   9       80.09       92.49      7.35 o 
   4   0   9       35.88       41.25      6.71 o 
   5   0   9      332.12      351.74     15.00 o 
   6   0   9       67.51       77.81      9.83 o 
   7   0   9        1.24        0.00      7.56 o 
   8   0   9        0.07        0.00      9.88 o 
   0   1   9       16.02       13.67      4.52 o 
   1   1   9     1127.77     1205.98     18.44 o 
   2   1   9     1049.43     1110.74     18.81 o 
   3   1   9       22.57       31.93      5.78 o 
   4   1   9       41.24       34.81      7.11 o 
   5   1   9       91.38       89.89      9.76 o 
   6   1   9       44.26       39.94      9.42 o 
   7   1   9        6.77        5.41      8.61 o 
   0   2   9        8.81       10.14      4.19 o 
   1   2   9      484.26      485.14     12.18 o 
   2   2   9      264.10      288.34     10.22 o 
   3   2   9      105.09      103.83      7.91 o 
   4   2   9      106.11      107.29      9.25 o 
   5   2   9      160.39      154.02     11.64 o 
   6   2   9        0.61        2.44      6.55 o 
   7   2   9        2.49       15.55      8.60 o 
   0   3   9      171.07      158.88      7.87 o 
   1   3   9       98.72      116.65      7.11 o 
   2   3   9       30.77       26.24      5.37 o 
   3   3   9       52.46       57.01      7.02 o 
   4   3   9      223.82      214.81     11.93 o 
   5   3   9      869.12      910.33     23.56 o 
   6   3   9       14.94       10.86      8.20 o 
   7   3   9        0.84        3.24      8.17 o 
   0   4   9       57.21       59.11      6.03 o 
   1   4   9      214.71      229.00      9.41 o 
   2   4   9        4.60        5.87      4.59 o 
   3   4   9       24.91       25.38      5.89 o 
   4   4   9      124.30      113.68     10.01 o 
   5   4   9       19.37       13.67      7.87 o 
   6   4   9      129.51      138.48     12.57 o 
   7   4   9       32.83       43.95      9.68 o 
   0   5   9      205.99      214.96     10.09 o 
   1   5   9      365.75      381.96     12.65 o 
   2   5   9       31.80       37.58      6.09 o 
   3   5   9       24.99       28.32      7.08 o 
   4   5   9       58.98       58.92      8.85 o 
   5   5   9      127.82      124.19     11.75 o 
   6   5   9       82.46      103.82     11.56 o 
   7   5   9        8.87        2.68      8.84 o 
   0   6   9       36.58       38.76      6.14 o 
   1   6   9        2.27        5.23      5.35 o 
   2   6   9      277.54      271.38     12.04 o 
   3   6   9      101.97      102.99      9.50 o 
   4   6   9      123.15      143.22     11.75 o 
   5   6   9       96.89      105.48     11.01 o 
   6   6   9       51.99       46.72     10.65 o 
   7   6   9       24.45       41.03      9.86 o 
   0   7   9       39.72       31.43      6.89 o 
   1   7   9       80.30       68.14      7.89 o 
   2   7   9      226.10      219.34     12.12 o 
   3   7   9       47.86       66.69      8.58 o 
   4   7   9       49.31       46.78      8.72 o 
   5   7   9       33.55       38.38      8.50 o 
   6   7   9       68.41       71.16     11.50 o 
   0   8   9       32.56       31.95      7.43 o 
   1   8   9      130.42      151.36     10.59 o 
   2   8   9       50.49       54.35      8.22 o 
   3   8   9      292.97      299.94     14.82 o 
   4   8   9       70.51       81.26     10.98 o 
   5   8   9       13.47        8.45      8.41 o 
   6   8   9        5.43       19.52      9.42 o 
   0   9   9      170.95      152.74     11.26 o 
   1   9   9      167.65      145.29     11.12 o 
   2   9   9       91.89       85.05     10.57 o 
   3   9   9       95.89       99.63     10.97 o 
   4   9   9       57.58       68.58     10.02 o 
   5   9   9       28.22       43.99     10.22 o 
   0  10   9        0.38        5.32      7.33 o 
   1  10   9      164.34      150.11     11.38 o 
   2  10   9       51.37       35.82      8.51 o 
   3  10   9      129.92      115.86     12.10 o 
   4  10   9       25.26       28.05      9.55 o 
   5  10   9        2.69        0.00      8.65 o 
   0  11   9       72.87       80.23     11.03 o 
   1  11   9       71.26       80.75     10.71 o 
   2  11   9       49.34       59.23      9.80 o 
   3  11   9        0.88        9.62      7.77 o 
   4  11   9       47.71       47.91     11.11 o 
   0  12   9        0.13        0.00      7.36 o 
   1  12   9        5.82        0.00      8.13 o 
   2  12   9        8.04        7.65      7.80 o 
   3  12   9        4.09        3.56      8.89 o 
   0  13   9        0.74        0.54      8.76 o 
   1  13   9        4.79        4.05      7.74 o 
   2  13   9       10.47       14.85      9.30 o 
   0   0  10       24.95       25.20      4.83 o 
   1   0  10     1737.90     1808.87     23.57 o 
   2   0  10      651.34      647.96     15.39 o 
   3   0  10        1.33        0.80      5.14 o 
   4   0  10        0.57        0.39      6.12 o 
   5   0  10      191.25      165.14     12.20 o 
   6   0  10        1.52        2.23      7.63 o 
   7   0  10        0.89        0.56      8.20 o 
   0   1  10      115.76      113.70      7.10 o 
   1   1  10      770.11      804.60     15.97 o 
   2   1  10      231.01      219.84      9.85 o 
   3   1  10      120.78      129.62      8.79 o 
   4   1  10       10.27        6.44      6.01 o 
   5   1  10       19.53       26.82      7.86 o 
   6   1  10        9.57        8.08      8.01 o 
   7   1  10       16.32        7.81      8.48 o 
   0   2  10      102.51      109.89      6.94 o 
   1   2  10      635.62      633.89     14.74 o 
   2   2  10       82.30       84.44      7.02 o 
   3   2  10       94.80       88.64      7.99 o 
   4   2  10       11.70        7.06      6.65 o 
   5   2  10       60.54       53.81      9.18 o 
   6   2  10        2.47        3.67      8.43 o 
   7   2  10        8.82       17.95     10.00 o 
   0   3  10      126.03      134.04      7.79 o 
   1   3  10       71.84       66.28      6.55 o 
   2   3  10       17.45       15.59      5.58 o 
   3   3  10       15.82       13.95      6.26 o 
   4   3  10      171.36      161.16     11.09 o 
   5   3  10       60.26       65.87     10.06 o 
   6   3  10       20.64       17.57      8.79 o 
   7   3  10       18.26       22.50      9.82 o 
   0   4  10      510.96      516.72     13.93 o 
   1   4  10        5.26        2.86      5.19 o 
   2   4  10       55.50       57.91      6.84 o 
   3   4  10       23.34       14.38      6.65 o 
   4   4  10      202.61      213.46     12.73 o 
   5   4  10      225.60      245.34     14.25 o 
   6   4  10       13.81       23.85      9.44 o 
   7   4  10       19.60       15.64      9.48 o 
   0   5  10      116.81      108.67      8.12 o 
   1   5  10      231.27      244.55     10.75 o 
   2   5  10      159.36      148.46      9.72 o 
   3   5  10       18.59       13.43      6.78 o 
   4   5  10      396.11      386.85     16.11 o 
   5   5  10       16.16       11.98      7.96 o 
   6   5  10        7.78        9.24      8.68 o 
   7   5  10        2.10        0.00      7.65 o 
   0   6  10       96.59      103.30      8.12 o 
   1   6  10      127.20      151.21      9.40 o 
   2   6  10      137.13      133.06      9.81 o 
   3   6  10       49.78       43.84      7.87 o 
   4   6  10       19.14       25.46      8.07 o 
   5   6  10       71.01       72.73     10.84 o 
   6   6  10       43.40       37.81      9.92 o 
   0   7  10       39.33       28.58      6.98 o 
   1   7  10       48.61       64.89      8.13 o 
   2   7  10      293.94      290.22     14.33 o 
   3   7  10       21.66       27.38      8.19 o 
   4   7  10       52.23       44.70      8.95 o 
   5   7  10        7.26        6.21      8.20 o 
   6   7  10        0.62        7.02      7.72 o 
   0   8  10       14.29       13.02      6.40 o 
   1   8  10       61.91       68.92      8.59 o 
   2   8  10       72.02       78.93      9.37 o 
   3   8  10      102.65      104.70     10.70 o 
   4   8  10       25.76       26.37      8.54 o 
   5   8  10        0.65        0.00      6.82 o 
   6   8  10        5.06        4.52      9.07 o 
   0   9  10        3.76        4.68      5.72 o 
   1   9  10       55.03       49.65      8.07 o 
   2   9  10       58.76       50.85      9.11 o 
   3   9  10       97.58       98.66     11.21 o 
   4   9  10       37.14       27.50      9.14 o 
   5   9  10        1.72        0.00      8.05 o 
   0  10  10        6.92        5.74      7.13 o 
   1  10  10       59.43       66.76      9.96 o 
   2  10  10       19.82       18.52      8.39 o 
   3  10  10       31.72       39.13     10.11 o 
   4  10  10       41.70       49.98     10.32 o 
   5  10  10        8.58       13.01      8.69 o 
   0  11  10       51.29       36.32     10.25 o 
   1  11  10        1.97        8.03      8.13 o 
   2  11  10        0.39        0.00      8.80 o 
   3  11  10       21.87       23.37     10.10 o 
   4  11  10       32.34       38.19     11.46 o 
   0  12  10       38.66       41.73     10.05 o 
   1  12  10       12.23        7.73      9.16 o 
   2  12  10        9.40       18.94      8.84 o 
   3  12  10       64.70       89.33     12.21 o 
   0  13  10       22.73       18.34      8.63 o 
   1  13  10        3.51        4.62      8.47 o 
   1   0  11       26.33       32.34      5.74 o 
   2   0  11        0.16        3.29      5.14 o 
   3   0  11      457.63      470.84     14.95 o 
   4   0  11       65.82       69.67      8.55 o 
   5   0  11        1.07        7.73      7.17 o 
   6   0  11      273.74      256.11     15.93 o 
   7   0  11        4.49       14.85      9.96 o 
   0   1  11     1056.57     1119.01     19.59 o 
   1   1  11       58.27       49.64      6.41 o 
   2   1  11        1.30        2.62      5.12 o 
   3   1  11       19.17       11.61      5.93 o 
   4   1  11       14.74       12.60      6.45 o 
   5   1  11        9.43        5.42      6.90 o 
   6   1  11        3.04        2.57      7.85 o 
   7   1  11       38.08       44.90     11.57 o 
   0   2  11        0.22        0.00      5.01 o 
   1   2  11       20.75       25.90      5.58 o 
   2   2  11      256.19      272.64     11.03 o 
   3   2  11       62.47       61.70      7.53 o 
   4   2  11      116.32      101.99      9.54 o 
   5   2  11        1.57        5.89      7.36 o 
   6   2  11        2.53        1.86      9.60 o 
   7   2  11        3.11        2.55      9.72 o 
   0   3  11      440.89      449.79     13.35 o 
   1   3  11      356.05      366.19     12.68 o 
   2   3  11      173.38      164.82      9.62 o 
   3   3  11      123.48      111.25      9.48 o 
   4   3  11       71.05       61.78      9.11 o 
   5   3  11      147.31      131.86     11.71 o 
   6   3  11       48.78       50.75      9.91 o 
   7   3  11       10.96       10.34      8.98 o 
   0   4  11        0.56        2.63      5.29 o 
   1   4  11       99.82       87.05      7.92 o 
   2   4  11       85.82       87.33      7.98 o 
   3   4  11      167.38      170.45     11.45 o 
   4   4  11      133.65      110.65      9.96 o 
   5   4  11      194.57      173.87     13.03 o 
   6   4  11       30.42       35.21      9.76 o 
   7   4  11       16.34       14.47      9.34 o 
   0   5  11        5.30        8.50      5.49 o 
   1   5  11      261.69      274.42     12.00 o 
   2   5  11      292.05      308.56     12.58 o 
   3   5  11       36.31       36.06      7.33 o 
   4   5  11        8.86        8.85      7.09 o 
   5   5  11       60.06       51.45      8.88 o 
   6   5  11       27.82       31.02      9.62 o 
   7   5  11        9.30        8.67      9.52 o 
   0   6  11       93.79       93.12      9.20 o 
   1   6  11      340.19      334.27     13.58 o 
   2   6  11       44.59       49.25      7.58 o 
   3   6  11      251.27      265.39     13.71 o 
   4   6  11       35.12       39.12      8.57 o 
   5   6  11        3.42        4.43      7.95 o 
   6   6  11        3.78        3.59      9.08 o 
   0   7  11       52.70       71.38      8.24 o 
   1   7  11       99.95      108.26      9.24 o 
   2   7  11      578.29      581.16     19.09 o 
   3   7  11       73.36       65.96      9.30 o 
   4   7  11      108.40      106.56     11.13 o 
   5   7  11        9.04       11.17      8.89 o 
   6   7  11       28.61       32.93     11.19 o 
   0   8  11       33.58       32.98      7.85 o 
   1   8  11       69.94       56.96      9.55 o 
   2   8  11      125.58      107.59     11.17 o 
   3   8  11       98.78      104.12     10.27 o 
   4   8  11        6.42        9.61      7.40 o 
   5   8  11        3.40        4.34      7.45 o 
   0   9  11      111.18      107.53     10.66 o 
   1   9  11       10.95       11.18      7.72 o 
   2   9  11       88.59      107.33     11.78 o 
   3   9  11       83.55       87.84     11.03 o 
   4   9  11       35.75       31.22      9.84 o 
   5   9  11        7.39        8.28      8.19 o 
   0  10  11       12.56        8.91      7.83 o 
   1  10  11        9.63       10.07      8.75 o 
   2  10  11       45.32       57.29      9.83 o 
   3  10  11       23.42       41.23      9.39 o 
   4  10  11        0.13        4.60      7.70 o 
   0  11  11      165.97      178.94     14.58 o 
   1  11  11        8.85        8.00      8.55 o 
   2  11  11        1.87        1.17      7.13 o 
   3  11  11       33.10       42.55     10.69 o 
   0  12  11        9.73        6.33      8.82 o 
   1  12  11        1.47        0.00      8.80 o 
   2  12  11       31.47       39.75     10.27 o 
   0   0  12     1356.25     1385.67     22.83 o 
   1   0  12      355.52      351.53     12.62 o 
   2   0  12        1.70        0.10      5.00 o 
   3   0  12       12.20       15.02      6.90 o 
   4   0  12        0.22        2.64      6.66 o 
   5   0  12       44.62       45.81      9.47 o 
   6   0  12       77.72       98.10     12.66 o 
   7   0  12       37.97       62.90     11.90 o 
   0   1  12      263.80      263.58     10.89 o 
   1   1  12      211.35      192.43     10.03 o 
   2   1  12       27.42       22.64      6.16 o 
   3   1  12       57.51       59.35      8.06 o 
   4   1  12        3.49        4.63      6.91 o 
   5   1  12       23.63       23.75      7.77 o 
   6   1  12       24.08       31.57     10.13 o 
   7   1  12       52.98       53.34     11.67 o 
   0   2  12       25.73       19.39      6.35 o 
   1   2  12      354.10      340.38     12.31 o 
   2   2  12       98.58      102.21      8.91 o 
   3   2  12      290.01      317.48     13.10 o 
   4   2  12       42.55       38.28      7.76 o 
   5   2  12       82.22       93.02      9.88 o 
   6   2  12       26.62       34.08     10.17 o 
   7   2  12       16.42       21.77     10.43 o 
   0   3  12      414.77      407.99     13.44 o 
   1   3  12       53.26       46.97      6.80 o 
   2   3  12       13.48       15.32      6.44 o 
   3   3  12       69.49       58.30      8.07 o 
   4   3  12      187.01      158.29     11.95 o 
   5   3  12       21.00       30.18      8.18 o 
   6   3  12       11.25       15.47      8.82 o 
   7   3  12       14.33       23.17     10.26 o 
   0   4  12       95.98       92.56      8.36 o 
   1   4  12      178.54      186.40     10.65 o 
   2   4  12      218.69      225.42     11.61 o 
   3   4  12       26.48       23.87      7.76 o 
   4   4  12        8.51        3.34      7.00 o 
   5   4  12       10.99        9.46      7.39 o 
   6   4  12        9.76        9.06      9.24 o 
   0   5  12       12.27       13.28      6.94 o 
   1   5  12       11.67       12.29      6.18 o 
   2   5  12      253.83      258.20     12.86 o 
   3   5  12       47.64       47.05      8.72 o 
   4   5  12       49.08       46.86      8.89 o 
   5   5  12       14.33       12.92      8.36 o 
   6   5  12       13.11       24.63      8.67 o 
   0   6  12        8.62        6.58      6.69 o 
   1   6  12      220.87      227.15     12.01 o 
   2   6  12      323.61      338.64     15.21 o 
   3   6  12       30.34       28.20      7.64 o 
   4   6  12       25.93       28.72      8.31 o 
   5   6  12       25.11       25.57      9.54 o 
   6   6  12        4.56        0.00      9.17 o 
   0   7  12       24.68       18.28      7.44 o 
   1   7  12       89.74       83.50      9.25 o 
   2   7  12       25.07       22.76      7.12 o 
   3   7  12       46.41       45.10      8.52 o 
   4   7  12       20.40       18.65      8.51 o 
   5   7  12        4.64        2.13      8.80 o 
   6   7  12        7.07        7.14      9.36 o 
   0   8  12        9.99       13.20      6.91 o 
   1   8  12        3.14        2.02      7.44 o 
   2   8  12      147.84      166.45     12.49 o 
   3   8  12      107.41      100.47     11.76 o 
   4   8  12       50.46       49.81     10.10 o 
   5   8  12       10.18        4.03      9.29 o 
   0   9  12       16.53       13.29      6.93 o 
   1   9  12       68.64       60.62      9.29 o 
   2   9  12       56.87       67.32      9.70 o 
   3   9  12       67.52       57.63     10.72 o 
   4   9  12       21.31       34.76      9.45 o 
   5   9  12        6.82        0.00      9.85 o 
   0  10  12       12.20       21.92      7.22 o 
   1  10  12       13.21        7.99      7.97 o 
   2  10  12       76.68       86.46     11.72 o 
   3  10  12       94.69       82.31     12.12 o 
   4  10  12       40.35       42.88     11.96 o 
   0  11  12      130.88      134.32     13.03 o 
   1  11  12       13.14       25.02      8.45 o 
   2  11  12       13.41       18.10      9.12 o 
   3  11  12       12.53       23.83     10.31 o 
   0  12  12        5.07        7.52      8.93 o 
   1  12  12       24.29       35.42     10.27 o 
   1   0  13       42.41       43.23      6.84 o 
   2   0  13        0.18        0.00      5.43 o 
   3   0  13        2.94        4.74      6.73 o 
   4   0  13        0.15        0.00      7.08 o 
   5   0  13      179.72      201.53     14.01 o 
   6   0  13       11.85       23.65      9.84 o 
   7   0  13      106.32      105.42     14.31 o 
   0   1  13       34.01       36.49      6.68 o 
   1   1  13      164.17      184.00     10.09 o 
   2   1  13       13.81       10.50      5.56 o 
   3   1  13       27.35       22.11      7.29 o 
   4   1  13        3.86        2.64      7.22 o 
   5   1  13       11.69       17.93      8.74 o 
   6   1  13       26.85       38.03     10.63 o 
   7   1  13       33.95       55.98     12.19 o 
   0   2  13       35.98       31.88      6.72 o 
   1   2  13      148.34      128.70      9.35 o 
   2   2  13       98.62       86.80      8.87 o 
   3   2  13       50.44       37.09      7.67 o 
   4   2  13       86.60       94.28     10.31 o 
   5   2  13       22.59       24.68      8.20 o 
   6   2  13       14.49       15.65      8.82 o 
   7   2  13        6.50        1.48     10.35 o 
   0   3  13      758.95      700.48     18.24 o 
   1   3  13      108.22      108.32      9.02 o 
   2   3  13       52.91       50.10      7.53 o 
   3   3  13      113.28      121.05     10.59 o 
   4   3  13        3.55        8.79      8.01 o 
   5   3  13       14.28       18.17      9.13 o 
   6   3  13       21.21       31.44     10.18 o 
   0   4  13      638.03      608.45     17.45 o 
   1   4  13      104.54      107.83      9.10 o 
   2   4  13       18.94       14.15      7.10 o 
   3   4  13       19.65       18.27      8.16 o 
   4   4  13      214.33      197.54     13.40 o 
   5   4  13       13.15        7.47      8.37 o 
   6   4  13       12.97        8.58      9.18 o 
   0   5  13      263.73      267.97     12.94 o 
   1   5  13      798.60      750.61     20.83 o 
   2   5  13      621.31      616.27     19.19 o 
   3   5  13       47.97       46.84      8.79 o 
   4   5  13       11.87       17.05      7.92 o 
   5   5  13       36.33       32.86     10.09 o 
   6   5  13       48.37       46.70     11.83 o 
   0   6  13      514.20      512.71     18.09 o 
   1   6  13      259.18      262.45     13.75 o 
   2   6  13       75.88       76.00     10.07 o 
   3   6  13       74.93       71.68     10.43 o 
   4   6  13        0.44        0.00      7.24 o 
   5   6  13       19.52       18.40      9.30 o 
   6   6  13       12.91       11.42      9.51 o 
   0   7  13       57.83       71.58      8.67 o 
   1   7  13      254.60      237.38     13.76 o 
   2   7  13       46.83       51.77      8.94 o 
   3   7  13       85.30       88.21     10.68 o 
   4   7  13        4.46        8.95      8.07 o 
   5   7  13        1.53        0.00      8.52 o 
   0   8  13      210.79      192.42     12.76 o 
   1   8  13       24.13       14.77      8.23 o 
   2   8  13       40.49       46.34      9.45 o 
   3   8  13       29.43       31.00      8.74 o 
   4   8  13        8.00        8.05      8.07 o 
   5   8  13        0.11        7.93      7.50 o 
   0   9  13       20.36       13.98      7.93 o 
   1   9  13      168.29      162.45     13.32 o 
   2   9  13       10.38       11.77      8.08 o 
   3   9  13      119.52       98.54     12.90 o 
   4   9  13        4.48        9.55      8.48 o 
   0  10  13       28.84       35.21      8.75 o 
   1  10  13       27.28       27.46      9.05 o 
   2  10  13       89.02       85.71     13.18 o 
   3  10  13       33.79       38.73     10.49 o 
   0  11  13        6.58        7.53      9.88 o 
   1  11  13        7.11        0.00      9.08 o 
   2  11  13       37.07       37.00     11.80 o 
   0   0  14     1274.13     1255.41     24.57 o 
   1   0  14      252.93      258.79     12.01 o 
   2   0  14       44.31       33.14      7.75 o 
   3   0  14       43.55       45.11      8.25 o 
   4   0  14       51.68       56.27      9.50 o 
   5   0  14        2.99        6.77      8.67 o 
   6   0  14       20.00       23.32     10.45 o 
   0   1  14      276.29      267.49     12.09 o 
   1   1  14      187.09      188.25     11.42 o 
   2   1  14        6.36        2.56      5.99 o 
   3   1  14      103.88       98.04      9.99 o 
   4   1  14       37.75       32.34      9.10 o 
   5   1  14        7.14        7.31      8.45 o 
   6   1  14      157.67      184.05     16.10 o 
   0   2  14      413.16      426.95     14.93 o 
   1   2  14       17.23       24.27      6.50 o 
   2   2  14       89.15       86.99      9.25 o 
   3   2  14       38.76       39.48      8.48 o 
   4   2  14        1.94        1.36      7.97 o 
   5   2  14       56.79       61.65     10.17 o 
   6   2  14       84.43      115.52     12.84 o 
   0   3  14      460.10      426.65     15.40 o 
   1   3  14        6.18        4.54      6.01 o 
   2   3  14       70.01       63.21      8.84 o 
   3   3  14      205.03      211.39     13.08 o 
   4   3  14       54.36       64.44      8.91 o 
   5   3  14        1.92        0.00      8.63 o 
   6   3  14        3.97        0.31      9.37 o 
   0   4  14       24.73       24.97      7.27 o 
   1   4  14      345.02      343.14     14.60 o 
   2   4  14      146.96      164.92     11.41 o 
   3   4  14       33.76       24.34      8.20 o 
   4   4  14       86.77       78.63     11.01 o 
   5   4  14       10.85       14.38      9.75 o 
   6   4  14        1.94        8.55      8.95 o 
   0   5  14       10.64        5.64      6.99 o 
   1   5  14      149.54      131.45     10.92 o 
   2   5  14       43.37       37.64      7.82 o 
   3   5  14      276.49      308.08     15.31 o 
   4   5  14       28.24       30.53      9.14 o 
   5   5  14        8.77        6.17      8.73 o 
   6   5  14        1.14        0.00      8.89 o 
   0   6  14      217.61      206.36     12.88 o 
   1   6  14       47.22       33.13      8.63 o 
   2   6  14       91.02       69.55      9.42 o 
   3   6  14       53.12       45.85     10.17 o 
   4   6  14       31.16       24.16      9.04 o 
   5   6  14       26.93       38.92     10.18 o 
   0   7  14        0.78        2.43      7.52 o 
   1   7  14      182.01      189.41     12.69 o 
   2   7  14        6.88       10.81      6.90 o 
   3   7  14       19.80       24.84      9.31 o 
   4   7  14        4.80        3.97      8.29 o 
   5   7  14       29.22       22.96      9.87 o 
   0   8  14        5.51        4.02      7.44 o 
   1   8  14        9.56       10.04      7.15 o 
   2   8  14       33.01       45.23      9.46 o 
   3   8  14       17.25       16.43      8.64 o 
   4   8  14       41.46       56.82     10.60 o 
   0   9  14       64.75       58.41     10.60 o 
   1   9  14       60.84       50.95     10.33 o 
   2   9  14       47.97       48.47      9.82 o 
   3   9  14       28.07       26.12      9.73 o 
   4   9  14       11.33       19.25     10.35 o 
   0  10  14       16.26        7.10      8.97 o 
   1  10  14       14.39       18.24      8.96 o 
   2  10  14       39.27       32.27     10.06 o 
   3  10  14        4.16        7.00      9.15 o 
   0  11  14       26.85       25.08      9.06 o 
   1  11  14       15.40       18.00     10.33 o 
   1   0  15       80.25       87.67      9.39 o 
   2   0  15       12.35       16.15      7.01 o 
   3   0  15        3.42        0.00      7.70 o 
   4   0  15        0.96        3.75      8.00 o 
   5   0  15        7.59        0.25      9.47 o 
   6   0  15       45.35       28.90     10.85 o 
   0   1  15      343.63      346.95     14.79 o 
   1   1  15      304.28      303.93     14.35 o 
   2   1  15       73.43       46.88      8.60 o 
   3   1  15       24.80       34.60      8.34 o 
   4   1  15       20.17       15.40      8.42 o 
   5   1  15       29.15       38.10      9.48 o 
   6   1  15       27.04       13.43     11.22 o 
   0   2  15      469.70      459.16     16.68 o 
   1   2  15       69.88       76.67      9.30 o 
   2   2  15       15.99       16.98      6.50 o 
   3   2  15       63.99       70.82      9.35 o 
   4   2  15       41.79       43.68      9.38 o 
   5   2  15       15.18       12.13      8.99 o 
   6   2  15        9.61        3.03      9.68 o 
   0   3  15       47.93       44.40      8.30 o 
   1   3  15      566.94      529.42     18.00 o 
   2   3  15       38.18       43.92      8.55 o 
   3   3  15       57.11       53.44      9.21 o 
   4   3  15       37.97       31.43      9.74 o 
   5   3  15        2.74        0.00      8.40 o 
   6   3  15        6.14        8.23     10.49 o 
   0   4  15     1237.57     1227.85     26.68 o 
   1   4  15      121.53      115.74     10.69 o 
   2   4  15       23.76       27.29      7.83 o 
   3   4  15       19.53       20.48      8.23 o 
   4   4  15        4.36        8.57      7.80 o 
   5   4  15        7.53        5.40      8.75 o 
   0   5  15      131.68      137.41     10.98 o 
   1   5  15       54.17       46.70      9.33 o 
   2   5  15       50.86       62.47      9.88 o 
   3   5  15      151.29      156.20     12.72 o 
   4   5  15       31.52       25.78      9.87 o 
   5   5  15       33.51       42.47      9.60 o 
   0   6  15        8.57       10.22      7.04 o 
   1   6  15       22.60       18.01      8.00 o 
   2   6  15      191.39      188.52     13.80 o 
   3   6  15       89.57       98.22     11.95 o 
   4   6  15       44.06       20.05      9.36 o 
   5   6  15        1.62        0.00      9.21 o 
   0   7  15        0.25        0.00      6.81 o 
   1   7  15       47.20       47.35      9.42 o 
   2   7  15      275.03      280.70     15.64 o 
   3   7  15       48.62       57.35     10.74 o 
   4   7  15        0.01        2.06      8.91 o 
   0   8  15       30.88       20.73      8.92 o 
   1   8  15        3.62        0.00      7.69 o 
   2   8  15        4.06        2.21      8.18 o 
   3   8  15       15.51       22.98      9.20 o 
   4   8  15        4.84       10.19      9.39 o 
   0   9  15        1.44        4.93      6.94 o 
   1   9  15       22.51       19.80      9.04 o 
   2   9  15       70.59       56.84     10.75 o 
   3   9  15       29.37       29.75      9.19 o 
   0  10  15        5.34        1.41      7.41 o 
   1  10  15       26.68       27.53      9.98 o 
   2  10  15       95.81       90.75     14.25 o 
   0   0  16       13.35       11.37      7.31 o 
   1   0  16      516.51      511.33     17.95 o 
   2   0  16        3.63        0.89      6.91 o 
   3   0  16       84.15       88.41     10.62 o 
   4   0  16        0.02        4.76      7.57 o 
   5   0  16        1.46        0.00      9.12 o 
   6   0  16       14.74       15.32     10.77 o 
   0   1  16       61.96       54.49      9.03 o 
   1   1  16      108.77      106.55     10.67 o 
   2   1  16        2.90        0.00      7.46 o 
   3   1  16       84.48       76.98      9.85 o 
   4   1  16       27.09       29.87      9.46 o 
   5   1  16        2.12       11.20      9.01 o 
   6   1  16       36.48       41.67     12.87 o 
   0   2  16      762.90      742.68     21.12 o 
   1   2  16       48.28       49.50      9.20 o 
   2   2  16        7.10       20.64      7.24 o 
   3   2  16       13.38       17.94      7.77 o 
   4   2  16       67.24       67.70     10.61 o 
   5   2  16        9.95        8.79      8.16 o 
   0   3  16      172.46      182.55     12.41 o 
   1   3  16       16.42        8.52      6.69 o 
   2   3  16       59.91       47.02      8.63 o 
   3   3  16       38.84       26.53      8.97 o 
   4   3  16       43.45       45.22     10.34 o 
   5   3  16       33.89       42.94      9.45 o 
   0   4  16       21.26       27.55      8.27 o 
   1   4  16       14.87       13.51      7.52 o 
   2   4  16       30.28       31.88      7.88 o 
   3   4  16      139.49      153.36     13.33 o 
   4   4  16        7.66       14.37      8.67 o 
   5   4  16        1.19        7.61      8.24 o 
   0   5  16       72.85       70.23      9.93 o 
   1   5  16      103.66      105.12     10.98 o 
   2   5  16       87.55       83.78     10.20 o 
   3   5  16      123.53      148.02     12.94 o 
   4   5  16       13.89       17.45      7.68 o 
   5   5  16        4.95        3.24      9.50 o 
   0   6  16       53.57       53.54      8.30 o 
   1   6  16        4.24        2.30      7.29 o 
   2   6  16        8.00       12.16      8.27 o 
   3   6  16       41.68       36.78      9.71 o 
   4   6  16        1.17        0.00      7.69 o 
   0   7  16        4.72        4.66      7.80 o 
   1   7  16       15.13       18.29      9.04 o 
   2   7  16        3.33        0.00      8.02 o 
   3   7  16        8.95       12.97      8.90 o 
   4   7  16        3.75        0.00      8.99 o 
   0   8  16       78.98       75.97     10.60 o 
   1   8  16       31.43       28.21      9.69 o 
   2   8  16       12.54        8.11      8.67 o 
   3   8  16       74.79       70.38     11.97 o 
   0   9  16        0.55        5.37      8.66 o 
   1   9  16       22.77       33.46      8.97 o 
   2   9  16       14.47       10.11      9.38 o 
   0  10  16        0.73        3.12      9.37 o 
   1  10  16       12.67       14.12     10.02 o 
   1   0  17       92.22      101.72      9.87 o 
   2   0  17       50.45       52.50      9.14 o 
   3   0  17       45.17       60.53      9.75 o 
   4   0  17       82.79       70.19     10.95 o 
   5   0  17        5.84        6.13      8.59 o 
   0   1  17      518.26      512.55     18.25 o 
   1   1  17       81.17       81.64      9.98 o 
   2   1  17        4.14       10.93      7.52 o 
   3   1  17       73.34       76.22     10.39 o 
   4   1  17        0.80        3.78      8.64 o 
   5   1  17       32.57       25.90     10.29 o 
   0   2  17       20.51       26.12      9.11 o 
   1   2  17       17.61       13.74      8.03 o 
   2   2  17       17.52       12.38      7.30 o 
   3   2  17       53.48       43.91     10.09 o 
   4   2  17       99.28       85.14     12.50 o 
   5   2  17       36.19       48.00     10.66 o 
   0   3  17       79.94       84.00     10.00 o 
   1   3  17      102.67       98.74     10.78 o 
   2   3  17       18.77       18.12      8.84 o 
   3   3  17       44.89       46.75      9.79 o 
   4   3  17       22.46       10.93      9.39 o 
   5   3  17       15.73       20.43      8.73 o 
   0   4  17       45.42       44.49      8.10 o 
   1   4  17      102.72       93.80     10.99 o 
   2   4  17       25.70       19.22      9.50 o 
   3   4  17       75.64       71.96     10.79 o 
   4   4  17       31.83       23.74      9.93 o 
   5   4  17        6.37        8.74      9.94 o 
   0   5  17       67.97       67.62      9.80 o 
   1   5  17       99.41       97.40     11.10 o 
   2   5  17      117.96      109.29     11.37 o 
   3   5  17       22.79       21.55     10.16 o 
   4   5  17        5.00        1.83      8.33 o 
   0   6  17       11.81       13.82      8.08 o 
   1   6  17       62.77       71.53     10.29 o 
   2   6  17        1.57        8.63      8.36 o 
   3   6  17       25.63       14.86      8.64 o 
   4   6  17       37.45       49.54     11.10 o 
   0   7  17       27.38       40.88      8.84 o 
   1   7  17       30.25       31.17      8.86 o 
   2   7  17        3.09        0.00      8.87 o 
   3   7  17       18.89       16.77     10.21 o 
   0   8  17        1.48        6.13      9.31 o 
   1   8  17       21.39       16.38      8.59 o 
   2   8  17       31.85       31.84      9.90 o 
   3   8  17       66.58       68.65     13.06 o 
   0   9  17        0.58        0.47      8.93 o 
   1   9  17       14.26       16.97      9.68 o 
   0   0  18       59.85       52.71      9.48 o 
   1   0  18       42.45       37.95      9.20 o 
   2   0  18        5.62        3.84      7.84 o 
   3   0  18        4.21        1.28      8.07 o 
   4   0  18       39.78       57.55      9.28 o 
   5   0  18        0.09        8.48      8.96 o 
   0   1  18      308.43      271.86     14.71 o 
   1   1  18      175.49      170.61     13.35 o 
   2   1  18        7.83        8.75      7.02 o 
   3   1  18       69.25       72.82     11.38 o 
   4   1  18        0.44        2.18      8.80 o 
   5   1  18        6.81       12.60      9.54 o 
   0   2  18       81.37       74.90     11.45 o 
   1   2  18       31.27       39.84      8.51 o 
   2   2  18       38.30       28.79      9.07 o 
   3   2  18        4.16        7.68      7.87 o 
   4   2  18       34.73       43.47     11.72 o 
   0   3  18       17.65       20.30      8.18 o 
   1   3  18       35.43       33.34      8.63 o 
   2   3  18        8.42        2.76      9.04 o 
   3   3  18       20.74       21.83      9.75 o 
   4   3  18       22.13       18.44      9.75 o 
   0   4  18        0.99        0.00      7.96 o 
   1   4  18        2.11        4.67      7.90 o 
   2   4  18       25.09       36.97      9.07 o 
   3   4  18       72.75       52.80     11.64 o 
   4   4  18       24.10       22.76     10.66 o 
   0   5  18       27.24       20.93      9.34 o 
   1   5  18       42.89       54.26      9.35 o 
   2   5  18       13.05       20.84      8.47 o 
   3   5  18       24.91       18.63      9.87 o 
   4   5  18       62.76       57.25     11.35 o 
   0   6  18       17.48       21.51      9.00 o 
   1   6  18       11.75        7.56      9.01 o 
   2   6  18       16.57       15.17      8.95 o 
   3   6  18       20.25       42.59     10.58 o 
   0   7  18        0.23        0.00      8.74 o 
   1   7  18        5.80        0.87      9.07 o 
   2   7  18       19.05       19.31     10.16 o 
   0   8  18        7.13        0.00      8.16 o 
   1   8  18       26.68       28.29      9.27 o 
   1   0  19       17.94       20.58      9.93 o 
   2   0  19       16.66       21.06      8.98 o 
   3   0  19        1.79        2.04      8.09 o 
   4   0  19        0.04        7.47      9.16 o 
   0   1  19      116.57      108.65     11.28 o 
   1   1  19        5.36        6.58      7.42 o 
   2   1  19        5.77        6.84      7.80 o 
   3   1  19       66.68       80.40     12.22 o 
   4   1  19       27.94       20.48     10.37 o 
   0   2  19        0.49        0.00      7.64 o 
   1   2  19        5.89        8.91      7.53 o 
   2   2  19       47.24       52.82     10.62 o 
   3   2  19        7.89       21.45      9.31 o 
   4   2  19       63.25       65.53     10.77 o 
   0   3  19        0.43        5.64      8.12 o 
   1   3  19        2.61        2.32      7.92 o 
   2   3  19      138.13      151.41     13.97 o 
   3   3  19       20.40       20.72      9.98 o 
   4   3  19       12.33        3.71      9.37 o 
   0   4  19       29.86       24.06      8.12 o 
   1   4  19       29.17       28.45      8.87 o 
   2   4  19       13.04       21.30      9.59 o 
   3   4  19       73.55       90.28     12.55 o 
   0   5  19       72.75       82.30     11.57 o 
   1   5  19        2.90        1.56      8.44 o 
   2   5  19        0.19        0.00      8.11 o 
   3   5  19       24.39       24.00      9.79 o 
   0   6  19       14.77       24.60     10.32 o 
   1   6  19        2.93        0.00      9.22 o 
   2   6  19        2.39        0.00      9.09 o 
   0   7  19        1.23        3.66      8.97 o 
   1   7  19        1.56        0.00      8.71 o 
   0   0  20       23.47       13.65      8.27 o 
   1   0  20       95.59       83.25     11.43 o 
   2   0  20        1.74        6.54      8.96 o 
   3   0  20       46.94       40.78     10.93 o 
   0   1  20       72.81       57.26     11.08 o 
   1   1  20       50.09       49.28     10.90 o 
   2   1  20       24.70       16.86      8.94 o 
   3   1  20        7.46       11.77      9.44 o 
   0   2  20       29.16       24.66      9.26 o 
   1   2  20        4.65       10.22      8.51 o 
   2   2  20      109.08      120.18     12.95 o 
   3   2  20       18.43       12.71     10.43 o 
   0   3  20        0.00        0.55      8.08 o 
   1   3  20       70.49       91.59     11.89 o 
   2   3  20        2.97        0.00      8.50 o 
   3   3  20        5.26        6.42      9.17 o 
   0   4  20        1.44        4.51      9.09 o 
   1   4  20       25.16       15.93      9.78 o 
   2   4  20       58.73       73.85     11.84 o 
   0   5  20       10.29       24.80      9.12 o 
   1   5  20       27.54       22.30      9.45 o 
   2   5  20       45.98       50.71     12.06 o 
   0   6  20       21.74       19.83      8.89 o 
   1   6  20       21.64       20.71      9.71 o 
   1   0  21       68.52       64.37     11.33 o 
   2   0  21        8.10        6.96      9.20 o 
   0   1  21        0.73        5.86      7.39 o 
   1   1  21       30.84       37.77     10.78 o 
   2   1  21       27.29       23.65      9.64 o 
   0   2  21      168.79      185.23     14.85 o 
   1   2  21       35.54       36.65     10.35 o 
   2   2  21       20.00       10.38      9.30 o 
   0   3  21       53.65       66.37     10.87 o 
   1   3  21       51.25       46.59     11.21 o 
   2   3  21       37.03       44.10     10.84 o 
   0   4  21       10.21       13.29      9.12 o 
   1   4  21       13.08        8.75     10.47 o 
   0   0  22        3.08       10.50      9.27 o 
   0   1  22        8.78       13.08      9.23 o 
                                                 
